# Supplementary material for: Transcriptome sequencing in pediatric acute lymphoblastic leukemia identifies fusion genes associated with distinct DNA methylation profiles
Source: J Hematol Oncol. 2017 Aug 14;10:148. doi: 10.1186/s13045-017-0515-y (PMC5557398; doi:10.1186/s13045-017-0515-y)
Supplement: Supplementary file 1 — Supplementary Tables S1-S1﻿3. (XLSX 1165 kb) [file 13045_2017_515_MOESM1_ESM.xlsx]

## Sheet: S1-Patients
Table S1: Samples included in the study
#	Public ID	Disease state	Tissue	Tumor fraction at diagnosis	Immunophenotype	Cytogenetic subtype at diagnosis	Karyotype	Age	Sex	Therapy risk group	White blood cell count	Primary event	Follow-up time to primary event (months)	Overall survial	Methylation Subtype	Canonical fusion gene detected at diagnosis with	DNA index	Sequencing read pairs per sample	Total fusion gene count per sample	Fusion gene 1	Fusion gene 2	Fusion gene 3	Fusion gene 4
1	ALL_174	diagnosis	peripheral blood	90	BCP-ALL	t(12;21)	47,XY,der(6)t(X;6)(?;q21),+10,der(12)t(5;12)(?;p13).ish.der(12)t(12;21)(p13;p12)	12.7	male	HR	43.7	CR1	140.1	alive	t(12;21)*	FISH		36396307	2	ETV6-RUNX1	RUNX1-ETV6
2	ALL_612	diagnosis	marrow	80	BCP-ALL	t(12;21)	46,XY[25].ish.del(12)(p13p13),t(12;21)(p13;q22)	6.4	male	SR	3.9	relapse	30.9	alive	t(12;21)*	FISH		43370925	2	ETV6-RUNX1	RUNX1-ETV6
3	ALL_829	diagnosis	marrow	NA	BCP-ALL	t(12;21)	NA	2.6	male	SR	3	CR1	80.3	alive	NA	NA	NA	34669844	2	ETV6-RUNX1	RUNX1-ETV6
4	ALL_299	diagnosis	marrow	90	BCP-ALL	t(12;21)	46,XY.ish.del(12)(p13p13),t(12;21)(p13;q22)	3	male	IR	38.4	CR1	144.4	alive	t(12;21)*	FISH	1,0	43226746	3	ETV6-RUNX1	RUNX1-ETV6	PAX5-ZCCHC7
5	ALL_458	diagnosis	marrow	90	BCP-ALL	t(12;21)	46,XY.ish.t(12;21)(p13;q22),del(12)(p13p13),del(21)(q22q22)	3.7	male	IR	12.3	CR1	121.4	alive	t(12;21)*	FISH		36095285	3	ETV6-RUNX1	RUNX1-ETV6	PAX5-ZCCHC7
6	ALL_541	diagnosis	marrow	95	BCP-ALL	t(12;21)	46,XY.ish.t(12;21)(p13;q22)	3.3	male	HR	1.1	CR1	97.7	alive	t(12;21)*	FISH		32177626	3	ETV6-RUNX1	RUNX1-ETV6	SEMA6A-FEM1C
7	ALL_695	diagnosis	marrow	90	BCP-ALL	t(12;21)	46,XX,add(11)(q2?),inc[10] .ish del(9)(p21p21)x2,del(11)(q23q23),t(12;21)(p13;q22)	6.4	female	SR	20.5	CR1	77.5	alive	t(12;21)*	FISH	1,0	36131159	3	ETV6-RUNX1	RUNX1-ETV6	DSE-HACE1
8	ALL_488	diagnosis	marrow	95	BCP-ALL	t(12;21)	46,XX,der(4)t(4;22)(p15;q13),del(12)(p11.2).ish.t(12;21)(p13;q22)[24]/46,XX[10]	4.7	female	SR	4.6	SMN	33.5	dead	t(12;21)*	FISH		43762293	4	ETV6-RUNX1	RUNX1-ETV6	BAALC-GTF2E2	GTF2E2-BAALC
9	ALL_386	diagnosis	marrow	90	BCP-ALL	t(12;21)	.ish.t(3;21;12),t(3;12;14),t(12;21)(p13;q22)	12.7	male	IR	1.6	CR1	88.2	alive	t(12;21)*	FISH		36081907	2	ETV6-RUNX1	DCAF5-ETV6
10	ALL_678	diagnosis	marrow	90	BCP-ALL	t(12;21)	46,XY[25].ish.del(12)(p13p13)x2,der(21)t(12;21)(p13;q22)	2.6	female	IR	13	CR1	84.9	alive	t(12;21)*	FISH		33088506	2	ETV6-RUNX1	RUNX1-PTPRO
11	ALL_9	diagnosis	marrow	95	BCP-ALL	t(12;21)	46,XY,add(12)(p11),-13,del(15)(q21),+der(15)t(13;15)(q14;q1?).pcr.t(12;21)(p13;q22)	2.3	male	IR	19.2	relapse	50.2	alive	t(12;21)*	PCR		33787667	2	ETV6-RUNX1	RUNX1-PTPRO**	ARPP19-PSPC1
12	ALL_381	diagnosis	marrow	85	BCP-ALL	t(12;21)	46,XY,add(12)(p13)[3].ish.del(9)(p21p21),+der(?)t(?;10),der(12)del(12)(p13p13),der(12)t(10;12)(?;p13),t(12;21)(p13;q22)	2.2	male	HR	95	CR1	126.2	alive	t(12;21)*	FISH		41422816	1	ETV6-RUNX1
13	ALL_493	diagnosis	marrow	85	BCP-ALL	t(12;21)	47,XY,+21,inc[4].ish.der(3)t(3;7)(?;?),der(12)t(10;12)(?;?),t(12;21)(p13;q22),+der(21)t(12;21)/46,XY[16]	9.2	male	SR	1.8	CR1	100.3	alive	t(12;21)*	FISH		51324974	1	ETV6-RUNX1
14	ALL_681	diagnosis	marrow	90	BCP-ALL	t(12;21)	46,XY[25].ish.del(12)(p13p13),der(21)t(12;21)(p13;q22)	2.4	male	IR	3.1	relapse	51.2	alive	t(12;21)*	FISH		38183793	1	ETV6-RUNX1
15	ALL_709	diagnosis	marrow	80	BCP-ALL	t(12;21)	46,XY[15].ish.del(12)(p13p13),der(21)t(12;21)(p13;q22)	5.4	male	SR	9	CR1	73.9	alive	t(12;21)*	FISH	1,0	42134915	1	ETV6-RUNX1
16	ALL_609	diagnosis	marrow	80	BCP-ALL	t(12;21)	46,XY[28].ish.t(12;21)(p12;q22)[6]/46,XY[1]	11.7	male	IR	8.1	CR1	84.7	alive	t(12;21)*	FISH		32062043	1	RUNX1-ETV6
17	ALL_618	diagnosis	marrow	90	BCP-ALL	t(12;21)	46,XY,der(14)(X;14)(p11;p11).ish.t(12;21)(p13;q11)[15]/46,XY[4]	7.9	male	SR	4.8	CR1	93.1	alive	t(12;21)*	FISH	1,0	31153582	1	RUNX1-ETV6
18	ALL_504	diagnosis	marrow	95	BCP-ALL	t(12;21)	46,XY[2]/46,XY.ish.del(12)(p13p13),t(12;21)(p13;q22)	5	male	SR	3.3	CR1	121	alive	t(12;21)*	FISH		31936942	0
19	ALL_363	diagnosis	marrow	95	BCP-ALL	t(9;22)	46,XY,t(9;22)(q34;q11)[12]/46,XY[11]BCR/ABL:p190	9.3	male	HR	24.4	relapse	29.3	dead	multi-class	FISH		37338392	2	BCR-ABL1	ABL1-BCR
20	ALL_702	diagnosis	marrow	80	BCP-ALL	t(9;22)	46,XY,t(9;22)(q34;q11)[24]/46,XY[1]	12.2	male	HR	180	CR1	76.1	alive	t(9;22)*	FISH,PCR		30489069	2	BCR-ABL1	ABL1-BCR
21	ALL_620	diagnosis	marrow	90	BCP-ALL	t(9;22)	46,XX[25].ish.del(9)(p21p21),t(9;22)(q34;q11)BCR/ABL:p190	12.7	female	HR	14.1	relapse	8.1	dead	t(9;22)*	FISH		30547466	2	BCR-ABL1	TNKS-ATL3
22	ALL_168	diagnosis	peripheral blood	90	BCP-ALL	t(9;22)	46,XY,t(9;22)(q34;q11)[27]/46,XY[3]	10.7	male	HR	116	SMN	10.1	dead	non-class	FISH		36076585	1	BCR-ABL1
23	ALL_544	diagnosis	marrow	90	BCP-ALL	t(9;22)	46,XY,t(9;22)(q34;q11)[8]/47,idem,+der(22)t(9;22)(q34;q11)[17]BCR/ABL:p210	13.5	male	HR	130	relapse	20	alive	non-class	FISH		34502199	1	BCR-ABL1
24	ALL_7	diagnosis	marrow	90	BCP-ALL	t(9;22)	52-56,XX,t(9;22)(q34;q11),+der(22)t(9;22)(q34;q11),inc.ish.t(9;22)	12.2	female	HR	60.6	CR1	186.6	alive	non-class	FISH		36313218	1	BCR-ABL1
25	ALL_180	diagnosis	marrow	90	BCP-ALL	11q23/MLL	45-47,XX,+X,t(4;11)(q21;q23),inc[24]/46,XX[7]	0.6	female	infant	249	relapse	17.9	dead	11q23/MLL*	FISH		34264942	2	KMT2A-AFF1	AFF1-KMT2A
26	ALL_475	diagnosis	marrow	95	BCP-ALL	11q23/MLL	47,XX,t(4;11)(q21;q23],+mar[2]/46,XX(11]	0.8	female	infant	99.7	CR1	115.6	alive	11q23/MLL*	FISH		35615863	2	KMT2A-AFF1	AFF1-KMT2A
27	ALL_5	diagnosis	marrow	95	BCP-ALL	11q23/MLL	46,XX,t(4;11)(q21;q23)	0.6	female	infant	345	relapse	28.4	dead	11q23/MLL*	FISH		32518571	2	KMT2A-AFF1	AFF1-KMT2A
28	ALL_17	diagnosis	peripheral blood	90	BCP-ALL	11q23/MLL	46,XY,t(4;11)(q21;q23)	0.5	male	infant	193	CR1	209.4	alive	11q23/MLL*	NA	1,0	35168389	4	KMT2A-AFF1	AFF1-KMT2A	HBP1-LPXN	AFF1-HOXA13
29	ALL_808	diagnosis	marrow	90	BCP-ALL	11q23/MLL	NA	0.6	female	infant	19	relapse	6.3	dead	NA	NA	NA	36022436	1	KMT2A-MLLT3
30	ALL_302	diagnosis	marrow	95	BCP-ALL	11q23/MLL	47,XY,+X,?t(9;11)(p22;q23)[8]/46,XY	1.7	male	HR	1.8	CR1	143.7	alive	11q23/MLL*	FISH		38382471	1	KMT2A-MLLT3
31	ALL_16	diagnosis	peripheral blood	95	BCP-ALL	11q23/MLL	46,XX,t(11;19)(q23;p13)	0.5	female	infant	744	relapse	20.2	dead	11q23/MLL*	NA	1,0	35086478	1	NCOR2-BCL7A
32	ALL_503	diagnosis	marrow	95	BCP-ALL	HeH	63,XXX,dup(1)(q12-21q31-32),der(2)t(X;2)(?,q2?),+2,+4,+5,+6,+8,+10,+11,+12,+14,+14,der(17;21)(q10;q10),+21,+21,+i(21)(q10)[4]/ISCN:63,XXX,-1,dup(1)(q12-21q31-32),der(2)t(X;2)(?,q2?),-3,-7,-9,-13,+14,-15,-16,der(17;21)(q10;q10), +21,+i(21)(q10)[4]	6.5	female	SR	5.9	CR1	101.8	alive	HeH*			28047547	4	ARHGEF6-ORC4	CTCF-NUTF2	FRA10AC1-HNRNPH1	SPIDR-UBE2V2
33	ALL_106	diagnosis	peripheral blood	90	BCP-ALL	HeH	50-52,X?,+21,inc[21]/46,XY[4]	2.3	male	IR	30.4	CR1	186.7	alive	t(12;21)*			58103024	1	CBX3-ETV6
34	ALL_482	diagnosis	marrow	90	BCP-ALL	HeH	53-57,XX,+X,dup(1)(q24q32),+4,+6,+8,+17,+21,+21,+mar,inc[cp24]/46,XX[6]	3.1	female	IR	9.1	induction failure	0.3	dead	HeH*		1,26	39310414	1	MAFK-PDGFA
35	ALL_689	diagnosis	marrow	95	BCP-ALL	HeH	55,XX,+X,dup(1)(q24q32),+4,+6,+10,+14,+17,+18,+21,+21[17]/46,XX[3]	17.7	female	SR	18.4	CR1	78	alive	HeH*		1,17	44911637	2	TTYH3-PDGFA	P2RY8-CD99
36	ALL_247	diagnosis	marrow	90	BCP-ALL	HeH	61-63,XY,+X,+2,+4,+5,der(5)t(1;5)(q21-23;q22),+6,+7,+8,der(8)t(3;8)(q13;p21),+10,+11,+12,+14,+14,+17,+18,+18,+21,+21[21]/46,XY[4]/ISCN:61-63,XXY,-1,-2,-3,der(5)t(1;5)(q21-23;q22),der(8)t(3;8)(q13;p21),-9,-13,+14,-15,-16,+18,-19,-20,+21[21]/46,XY[4]	4.8	male	IR	11	CR1	146	alive	HeH*			32384385	1	TTYH3-PDGFA
37	ALL_389	diagnosis	marrow	90	BCP-ALL	HeH	57-60,XX,+X,dup(1)(q2?q3?),+4,+6,+11,+14,+15,+17,+18,+21,+21,+22,inc[17]/46,XX[5]	3.8	female	SR	2.8	CR1	123.9	alive	HeH*		1,25	36987452	1	TTYH3-PDGFA
38	ALL_125	diagnosis	peripheral blood	90	BCP-ALL	HeH	53-60,XY,+X,+3,+4,+6,+8,+10,+14,+17,+20,+21	5.3	male	IR	22	CR1	158.4	alive	HeH*		1,21	47052993	1	GNA13-BRIP1
39	ALL_382	diagnosis	marrow	95	BCP-ALL	HeH	54,XY,inc[1]/46,XY[2]/cgh.+X,+4,+6,+10,+17,+18,+21	1	male	HR	124	CR1	125.7	alive	HeH*		1,15	31759169	1	SEMA6A-FEM1C
40	ALL_367	diagnosis	marrow	90	BCP-ALL	HeH	62-64,XXY,ish.+9,+11,+12,+21,+22,inc[20]/46,XY[5]	3.1	male	IR	14	CR1	132.1	alive	HeH*		1,36	42061408	1	SEMA6A-FEM1C
41	ALL_45	diagnosis	marrow	90	BCP-ALL	HeH	50-52,XX,+4,+6,+8,+14,+21,inc [13]	2.8	female	IR	14.8	relapse	27.4	alive	HeH*			39799966	1	NCOR2-BCL7A
42	ALL_536	diagnosis	marrow	95	BCP-ALL	HeH	51,XY,+X,+4,+8,+14,dup(17)(q1?q25),+21[18]/46,XY[2]	4.5	male	SR	2.7	CR1	109.7	alive	multi-class		1,1	34005320	1	P2RY8-CRLF2
43	ALL_784	diagnosis	blood + marrow	90	BCP-ALL	HeH	NA	7	male	SR	6.1	relapse	36.9	alive	NA		NA	29888445	0
44	ALL_166	diagnosis	marrow	90	BCP-ALL	HeH	55-57,X?[2]/46,XX	4.3	female	SR	3.8	CR1	175.8	alive	HeH*			38994015	0
45	ALL_170	diagnosis	marrow	90	BCP-ALL	HeH	56,X?,inc[23]/46,XX[3]	8.9	female	SR	0.8	CR1	161.5	alive	HeH*			32363365	0
46	ALL_210	diagnosis	marrow	90	BCP-ALL	HeH	54-55,XY,+X,+4,+10,+14,+17,+18,+21,+21[14]/46,XY[15]	5.5	male	SR	5.7	relapse	47.7	alive	HeH*			33939025	0
47	ALL_206	diagnosis	peripheral blood	90	BCP-ALL	HeH	58-60,XX,+21,inc[4]/57-58,XX,inc[2]/46,XX[2]	2.7	female	IR	12.6	CR1	160.2	alive	HeH*			39735112	0
48	ALL_221	diagnosis	peripheral blood	95	BCP-ALL	HeH	54,XY,+X,+4,+6,+14,+17,+18,+21,+21[24]	9.1	male	SR	2.6	CR1	158.4	alive	HeH*			41063743	0
49	ALL_243	diagnosis	marrow	90	BCP-ALL	HeH	54-55,XX,+X,ins(1;?)(q?12;?),+4,+6,+8,+?9,+17,+20,+21,+21,inc[cp9]	8.6	female	SR	1.9	CR1	132.6	alive	HeH*			47385072	0
50	ALL_314	diagnosis	marrow	90	BCP-ALL	HeH	55,XX,+X,dup(1)(q2?1q3?2),+4,+6, +10,+14,+17,+18,+21,+21/46,XX[19]	4.2	female	IR	11.1	CR1	128.9	alive	HeH*			37138736	0
51	ALL_321	diagnosis	marrow	95	BCP-ALL	HeH	55,XX,+X,+4,+6,+10,der(11)t(1;11) (q21-22;q23-24),+14,+17,+18,+21,+21[cp18]/46,XX[?]	1.9	female	IR	13.1	CR1	122.7	alive	HeH*			30364160	0
52	ALL_300	diagnosis	marrow	90	BCP-ALL	HeH	53-55,XY,+17,+21,+21,inc[15]/46,XY	1.8	male	IR	35.3	relapse	39	alive	HeH*		1,15	40544306	0
53	ALL_376	diagnosis	marrow	90	BCP-ALL	HeH	52-56,XX,+4,+6,+8,+21,+21,inc[20]/46,XX[5]	1.7	female	IR	14.5	CR1	131.8	alive	HeH*		1,21	39397225	0
54	ALL_380	diagnosis	marrow	95	BCP-ALL	HeH	56-59,XY,+X,+Y,+2,+3,+6,+10,+14,+20,+21,+1-3 mar[cp5]/46,XY[15]	3.1	male	IR	23.3	relapse	46.5	alive	HeH*			40428633	0
55	ALL_474	diagnosis	marrow	95	BCP-ALL	HeH	54,XX,+X,+X,+6,+10,+14,+17,+21,+21[3]/55,XX,+X,+X,+6,+10,+14,+17,+21,+21,+21[17]/46,XX[13]	2.3	female	IR	5	CR1	93.3	alive	HeH*			35962662	0
56	ALL_492	diagnosis	marrow	95	BCP-ALL	HeH	56,XY,+X,+Y,+4,+8,+10,+11,+14,+18,+21,+21[11]/57,idem,+9[12]/46,XY[23]	8.6	male	IR	8.8	CR1	101.1	alive	HeH*		1,18	33482440	0
57	ALL_459	diagnosis	marrow	95	BCP-ALL	HeH	57,XY,+14,+?15,+?17,+21,+6-7mar[cp13]	6	male	IR	11.2	CR1	110.5	alive	HeH*			34920262	0
58	ALL_462	diagnosis	marrow	90	BCP-ALL	HeH	60,XY,+X,+4,+8,+10,+11,+12,+14,+15,+17,+21,+21,+1-4mar[cp5]/46,XY[17]	2.7	male	SR	7.2	CR1	118.5	alive	HeH*			33923439	0
59	ALL_464	diagnosis	marrow	95	BCP-ALL	HeH	56-57,XY,+X,+6,+?13,+14,+15,+?17,+21,+21,+2-5mar[cp23]/46,XY[2]	3.5	male	HR	5	relapse	28	dead	HeH*			42503105	0
60	ALL_467	diagnosis	marrow	90	BCP-ALL	HeH	51-52,XY,+6,+12,+2-4mar[8].ish.21q22 x 3-5/46,XY[2]	3.8	male	SR	3	CR1	107.8	alive	HeH*			34302158	0
61	ALL_472	diagnosis	marrow	90	BCP-ALL	HeH	53,XX,+4,+6,+8,+14,+17,+21,+21[24]/46,XX[1]	14.1	female	IR	24.5	CR1	106	alive	HeH*			37326032	0
62	ALL_486	diagnosis	marrow	95	BCP-ALL	HeH	54,XY,+X,+4,+8,+10,+14,+21,+21,+2mar[cp5]	1.9	male	HR	39.6	relapse	5.9	alive	HeH*			36892461	0
63	ALL_499	diagnosis	marrow	90	BCP-ALL	HeH	56-60,XY,inc[20]/46,XY[5].ish.+9,+11,+21,+21	4.5	male	SR	3.2	relapse	74.5	dead	HeH*		1,24	50872875	0
64	ALL_543	diagnosis	marrow	95	BCP-ALL	HeH	53,XY,+X,+4,+6,+17,+18,+21,+21[?]/54,idem,+10[?]/46,XY[?]	2.4	male	IR	2.9	CR1	96.1	alive	HeH*			31095504	0
65	ALL_555	diagnosis	marrow	95	BCP-ALL	HeH	.ish.??,X?,+11,+12,+21,+21,+22/46,XX[22]	3	female	SR	4.4	CR1	101.4	alive	HeH*			47354458	0
66	ALL_553	diagnosis	marrow	90	BCP-ALL	HeH	52,XX,+X,+6,+?18,+21,+21,+2-5mar[cp7]/46,XX[2]	3.5	female	IR	10.8	CR1	101.1	alive	HeH*			33841359	0
67	ALL_626	diagnosis	marrow	95	BCP-ALL	HeH	56,XX,+X,+4,+6,+8,+10,+14,+17,+18,+21,+21[12]/55-57,inc[16]	4.5	female	HR	10.1	CR1	88.4	alive	HeH*		1,20	31733776	0
68	ALL_688	diagnosis	marrow	95	BCP-ALL	HeH	58,XY,+X,+3,+4,der(?4)(4;5)(q?;?),+6,+8,+10,+14,+16,+17,+18,+21,+21[15]/46,XY[5]	3.2	male	SR	41.4	CR1	80.9	alive	HeH*		1,22	48290391	0
69	ALL_682	diagnosis	marrow	90	BCP-ALL	HeH	51-57,XX,+X,+6,+10,+14,+17,+18,add(20)(q?),+21,+21,+21,-22[cp23]	1.9	female	IR	8.2	CR1	81.2	alive	HeH*		1,10	34841562	0
70	ALL_704	diagnosis	marrow	95	BCP-ALL	HeH	53,XY,+17,+21,+21,+4-6mar,inc[cp3].ish.+X,+4,+6,+10,+14,+17,+18,+21,+21/46,XY[7]	2.5	male	SR	40	CR1	75.2	alive	HeH*			35074130	0
71	ALL_29	diagnosis	marrow	90	BCP-ALL	HeH	50-53,X,+X,-Y,+6,+10,+14,+17,+21,+21	3.5	male	IR	29.9	CR1	194.1	alive	HeH*			33849446	0
72	ALL_49	diagnosis	marrow	80	BCP-ALL	HeH	50-56,XX,inc[8]	6.4	female	SR	1.4	CR1	198.5	alive	HeH*			43770564	0
73	ALL_57	diagnosis	peripheral blood	90	BCP-ALL	HeH	52-54,XY,+4,+6,+16,+18,+21,+22,inc	3.7	male	SR	7	relapse	43.2	alive	HeH*			41927190	0
74	ALL_218	diagnosis	marrow	95	BCP-ALL	BCP-ALL other	46,XY	6.8	male	SR	2.4	CR1	131.6	alive	non-class		1,0	45455049	1	DUX4-IGH
75	ALL_312	diagnosis	marrow	90	BCP-ALL	BCP-ALL other	46,XY[25]	9.4	male	SR	5.4	CR1	118.8	alive	non-class			54522349	1	DUX4-IGH
76	ALL_501	diagnosis	NA	NA	BCP-ALL	BCP-ALL other	46,XX[20]	6.7	female	SR	1.4	CR1	120.3	alive	non-class			105389009	1	DUX4-IGH
77	ALL_546	diagnosis	marrow	95	BCP-ALL	BCP-ALL other	46,XY[2]	12	male	HR	43.9	CR1	105.6	alive	non-class			52545027	1	DUX4-IGH
78	ALL_371	diagnosis	marrow	95	BCP-ALL	BCP-ALL other	47,XY,+21[6]/46,XY[7]	13	male	IR	4.6	CR1	92.2	alive	non-class			47629297	2	DUX4-IGH	CD69-HIST1H2BG
79	ALL_392	diagnosis	marrow	90	BCP-ALL	BCP-ALL other	46,XY[12]	10.2	male	IR	1	CR1	113.6	alive	t(1;19)*			94350595	2	DUX4-IGH	PAX5-ZCCHC7
80	ALL_390	diagnosis	marrow	95	BCP-ALL	BCP-ALL other	46,XX[19]	8	female	IR	6.9	CR1	123.6	alive	t(1;19)*		1,0	102575819	4	DUX4-IGH	PDGFRA-SF1	PDGFRA-CCNG2	VASH2-ATF3
81	ALL_176	diagnosis	marrow	90	BCP-ALL	BCP-ALL other	46,XX,t(8;22)(q?;q11)	9.2	female	HR	7.9	CR1	136.5	alive	t(1;19)*		1,0	84348184	4	DUX4-IGH	PDGFRA-SF1	SEMA6A-FEM1C	VASH2-ATF3
82	ALL_205	diagnosis	marrow	90	BCP-ALL	BCP-ALL other	46,XY[24]	11	male	IR	19	relapse	65	alive	non-class			54921483	1	DUX4-chr8q24.21-IGH***
83	ALL_613	diagnosis	marrow	95	BCP-ALL	BCP-ALL other	46,XY,del(16)(q13q24)[5]/47-48,XY,+del(1)(q21),del(16)(q13q24),+mar[cp3]/46,XY[9	5	male	HR	213	CR1	93.3	alive	non-class		1,02	47234563	2	EP300-ZNF384	ZNF384-EP300
84	ALL_52	diagnosis	peripheral blood	95	BCP-ALL	BCP-ALL other	46,XY	11.4	male	IR	24	CR1	197	alive	non-class			47337835	2	EP300-ZNF384	ZNF384-EP300
85	ALL_693	diagnosis	marrow	90	BCP-ALL	BCP-ALL other	46,XX[8].ish.del(9)(p21p21)	7.4	female	IR	7.5	CR1	78.4	alive	non-class		1,0	48543824	1	EP300-ZNF384
86	ALL_8	diagnosis	peripheral blood	95	BCP-ALL	BCP-ALL other	46,XX,t(12;17)(p13;q21)	11.4	female	IR	6.3	relapse	40.4	alive	non-class			42674350	2	TAF15-ZNF384	ZNF384-TAF15
87	ALL_622	diagnosis	marrow	90	BCP-ALL	BCP-ALL other	46,XY,del(7)(q22)[5]/46,XY[15].ish.t(12;19)(?;p13)	10.5	male	IR	20.6	relapse	69.1	alive	non-class		1,0	31265766	1	TCF3-ZNF384
88	ALL_604	diagnosis	marrow	90	BCP-ALL	BCP-ALL other	46,XY,del(7)(q22)[8]/46,XY,del(6)(q2?1)[7]/46,XY[17]	10.9	male	IR	10.9	CR1	96.5	alive	non-class			48038784	3	TCF3-ZNF384	VASH2-ATF3	CD69-HIST1H2BG
89	ALL_257	diagnosis	marrow	80	BCP-ALL	BCP-ALL other	.ish.??,X?,del(9)(p21p21)x2,del(12)(p13p13)/46,XX[2]	7.4	female	IR	33	relapse	37.9	alive	t(12;21)*			37734782	1	ATP5C1-ZNF384***
90	ALL_707	diagnosis	marrow	80	BCP-ALL	BCP-ALL other	46,XY,der(7)t(7;9)(q11;p13)del(9)(p21p24),der(9)t(7;9)(q11;p13)[9]/46,XY,idem,del(19)(q13)[15]/46,XY[1]	1.6	male	SR	9.6	CR1	74.9	alive	non-class			48822244	1	PAX5-ELN
91	ALL_619	diagnosis	marrow	95	BCP-ALL	BCP-ALL other	45,XY,dic(7;12)(p11;p11)[13]/46,XY[12].ish.del(9)(p21p21)x2	16.1	male	IR	0.9	CR1	69.2	alive	multi-class			84267252	3	PAX5-ESRRB	DCK-PRRX1	PAX5-ZCCHC7
92	ALL_485	diagnosis	marrow	90	BCP-ALL	BCP-ALL other	45,XY,der(6)t(6;9)(q11;q?12),der(9)t(6;9)(q?22;q11),dic(9;12)(p13;p12),del(17)(p1?3)[19]/46,XY[1]	10.5	male	IR	2.3	CR1	88.3	alive	multi-class			90571860	2	PAX5-ETV6	SPRY4-NR3C1
93	ALL_246	diagnosis	marrow	95	BCP-ALL	BCP-ALL other	43-46,XY,-12,-12,inc[3]/32-43,XY,inc[3]/46,XY[1]	15.7	male	HR	9	CR1	149.6	alive	multi-class			120538803	3	PAX5-ETV6	KRAS-GRIN2B	NCOR2-BCL7A
94	ALL_539	diagnosis	marrow	85	BCP-ALL	BCP-ALL other	46,XY[3]	15.2	male	HR	13.4	resistant disease	1	dead	non-class		1,0	48809948	3	PAX5-JAK2	JAK2-PAX5	SEMA6A-FEM1C
95	ALL_495	diagnosis	peripheral blood	95	BCP-ALL	BCP-ALL other	46,XX[3]	5.5	female	HR	15.2	CR1	111.2	alive	t(12;21)*			32064646	1	ETV6-AK125726
96	ALL_11	diagnosis	blood + marrow	95	BCP-ALL	BCP-ALL other	Misslyckad	5.7	male	SR	1.7	CR1	200.7	alive	t(12;21)*			99468829	1	RUNX1-ASXL1
97	ALL_373	diagnosis	marrow	95	BCP-ALL	BCP-ALL other	48,XX,+X,del(9)(p2?1),+21[26]/46,XX[7]	8.8	female	IR	1.6	CR1	115	alive	multi-class			96211416	1	P2RY8-CRLF2
98	ALL_460	diagnosis	marrow	80	BCP-ALL	BCP-ALL other	46,XY[24]	2.8	male	IR	8.6	CR1	119.7	alive	dic(9;20)*		1,01	56192118	1	P2RY8-CRLF2
99	ALL_481	diagnosis	marrow	95	BCP-ALL	BCP-ALL other	47,XY,+21c[22]	12.9	male	IR	8.8	CR1	78.7	alive	t(9;22)*			42894669	1	P2RY8-CRLF2
100	ALL_491	diagnosis	marrow	95	BCP-ALL	BCP-ALL other	47,XX,+21c[24]	3.9	female	IR	3.5	CR1	111	alive	non-class		1,0	47924987	1	P2RY8-CRLF2
101	ALL_27	diagnosis	peripheral blood	90	BCP-ALL	BCP-ALL other	47,XY,+21c[2]	7.2	male	IR	28	relapse	85.4	dead	HeH*			46555060	1	P2RY8-CRLF2
102	ALL_497	diagnosis	marrow	95	BCP-ALL	BCP-ALL other	49,XX,+3,-4,+5,t(6;20)(q13;q13),-8,i(9)(q10),-18,der(19)t(1;19)(q21;p13),+21c,inc[cp21]	11.8	female	HR	10.1	DCR1	9.9	dead	multi-class		1,05	89674151	1	BACH2-AURKA
103	ALL_Validation_20	diagnosis	NA	NA	BCP-ALL	BCP-ALL other	NA	NA	NA	NA	NA	NA	NA	NA	NA		NA	19353612	1	BRD9-NUTM1
104	ALL_391	diagnosis	marrow	95	BCP-ALL	BCP-ALL other	48,XX,?i(9)(q10),add(13)(p10),-15,del(20)(q11),+21,+mar1,+mar2[4]/47,idem,-9[21]	1.4	female	IR	2.4	CR1	123.6	alive	dic(9;20)*			98638789	1	TRIM13-MYO16
105	ALL_679	diagnosis	marrow	95	BCP-ALL	BCP-ALL other	45,XY,der(5)t(5;6)(q?,?),der(6)t(6;11)(q?;?),der(9)t(5;9)(?;p?),-11[3]/46,XY[2]	15	male	IR	1.8	CR1	83.5	alive	non-class		0,98	40160153	2	TCF3-FLI1	FLI1-TCF3
106	ALL_563	diagnosis	marrow	80	BCP-ALL	BCP-ALL other	47,XY,+X,add(8)(p1?1),inv(9)(p11q13)c[5]/48,idem,+mar[3]/46,XY,inv(9)c[15]	1.7	male	IR	7.8	relapse	77.6	alive	non-class			56391484	2	LYN-NCOR1	NCOR1-LYN
107	ALL_403	diagnosis	marrow	90	BCP-ALL	BCP-ALL other	46,XY,del(13)(q?)[8]/45,idem,del(7)(q?),del(9)(p?),-16[15]/48-50,idem,+5,+13,+14,+22[cp3]/46,XY[3]	16.6	male	IR	0	CR1	87.2	alive	multi-class			95202662	2	PQLC1-MBP	PAX5-ZCCHC7
108	ALL_47	diagnosis	marrow	90	BCP-ALL	BCP-ALL other	46,XY	1.8	male	IR	22	CR1	202.7	alive	HeH*			89867543	4	PTK2B-KAT6A	NCOR2-BCL7A	P2RY8-CD99	SEMA6A-FEM1C
109	ALL_298	diagnosis	peripheral blood	95	BCP-ALL	BCP-ALL other	47,XX,t(1;14)(q2?;q1?),+5[24]	8.1	female	IR	16.1	relapse	19.5	alive	dic(9;20)*		1,02	50330425	0
110	ALL_313	diagnosis	marrow	95	BCP-ALL	BCP-ALL other	47,XX,+5,t(6;14)(p23;q32),i(9)(q10)[18]/46,XX[10]	17.7	female	IR	5.5	CR1	91.1	alive	multi-class			116719921	0
111	ALL_470	diagnosis	marrow	90	BCP-ALL	BCP-ALL other	46,X,-X,del(7)(p1?3),add(9)(p24),add(14)(q32),+mar[6]/46,XX[19]	4.1	female	HR	75.3	relapse	90.7	alive	non-class			57627369	0
112	ALL_606	diagnosis	marrow	95	BCP-ALL	BCP-ALL other	47,XX,+6[10].ish.del(9)(p21p21)/46,XX[4]	12.1	male	IR	0.3	CR1	85.3	alive	dic(9;20)*			43281385	0
113	ALL_631	diagnosis	marrow	95	BCP-ALL	BCP-ALL other	46,XX,del(20)(q11)[6]/46,XX[24]	5.2	female	HR	209.4	CR1	88.6	alive	non-class		1,0	46682625	0
114	ALL_58	diagnosis	marrow	90	BCP-ALL	BCP-ALL other	47,XY,+21	8.5	male	SR	5.9	CR1	167.3	alive	non-class			88955964	0
115	ALL_61	diagnosis	marrow	90	BCP-ALL	BCP-ALL other	46,XY	4	male	IR	20.2	CR1	185.4	alive	non-class			101759440	0
116	ALL_680	diagnosis	marrow	95	BCP-ALL	dic(9;20)	45,XY,del(1)(p1?1p3?2),t(2;7)(p1?1;p1?1),dic(9;20)(p1?3;q11)[20]/45,idem,-16,+mar[4]/46,XY[1]	4.4	male	HR	41.8	relapse	35.2	alive	multi-class			33480726	0
117	ALL_254	diagnosis	peripheral blood	95	T-ALL	T-ALL	46,XX,t(6;11)(q26-27;q23),der(12)t(12;17)(p11.2;q23)	8.8	female	HR	588	resistant disease	1.8	dead	T-ALL*			32020394	1	KMT2A-MLLT4
118	ALL_624	diagnosis	marrow	95	T-ALL	T-ALL	46,XX,ins(5;?)(q31;?),del(11)(q23q3),der(12)del(12)(p13)t(11;12)(q23;q24)del(11q23q25),der(19)t(11;19)(q23;p13)del(11)(q23q25),-17,+der(?)t(?;17)(?;q21)[2]/45,idem,-14[12]/46,XX[6]	16.8	female	HR	7.5	CR1	53.7	alive	T-ALL*			36214396	1	RNF10-KMT2A
119	ALL_559	diagnosis	marrow	95	T-ALL	T-ALL	46,XY,t(7;9)(q3?4;q3?2)[10].ish.del(9)(p21p21)x2,der(11)t(7;11)(q3?4;p1?3)/46,XY[15]	5.9	male	HR	128	CR1	89.9	alive	T-ALL*			36102228	1	RIC3-TRBC2
120	ALL_63	diagnosis	peripheral blood	90	T-ALL	T-ALL	46,XY[25]	12.8	male	HR	301	DCR1	28	dead	T-ALL*			42710345	1	CDK5RAP2-JAK2
121	ALL_710	diagnosis	marrow	85	T-ALL	T-ALL	47,XY,+8[15]/47,XY,del(6)(q?),+8[3]/46,XY,del(6)(q?)[4]/47,XY,+mar[5]/46,XY[7]	15.9	male	HR	104	CR1	74.5	alive	T-ALL*		1,01	33541285	1	STIL-TAL1
122	ALL_502	diagnosis	marrow	95	T-ALL	T-ALL	46,XY,?t(2;10)(p2?;p?)[4]/46,idem,t(2;9)(p1?;p?)[5]/46,XY[3]	12.4	male	HR	350	CR1	85.6	alive	T-ALL*			35169574	1	XPO1-MLLT10
123	ALL_169	diagnosis	marrow	90	T-ALL	T-ALL	46,XY,der(9)t(7;9)(q21;p13)[22]/46,XY[8]	10.7	male	HR	332	CR1	136.7	alive	T-ALL*			39329972	0
124	ALL_171	diagnosis	marrow	90	T-ALL	T-ALL	46,XX[16]	13.9	female	HR	139	CR1	114.8	alive	T-ALL*			39842491	0
125	ALL_217	diagnosis	peripheral blood	90	T-ALL	T-ALL	46,XX	1.9	female	HR	572	relapse	8	dead	T-ALL*		1,0	31873402	0
126	ALL_310	diagnosis	peripheral blood	95	T-ALL	T-ALL	46,XY[21] pb	10.3	male	HR	244	CR1	103.9	alive	T-ALL*			35390940	0
127	ALL_378	diagnosis	marrow	95	T-ALL	T-ALL	.ish.??,X?,del(9)(p21p21)x2,inc	13.9	male	HR	1	CR1	89	alive	T-ALL*			29407808	0
128	ALL_358	diagnosis	marrow	90	T-ALL	T-ALL	47,XY,del(6)(q23),+8[9]/46,XY[16]	4.3	male	HR	107	relapse	18.2	dead	T-ALL*			49900097	0
129	ALL_388	diagnosis	marrow	90	T-ALL	T-ALL	46,XY[21]	11.4	male	HR	3.9	relapse	14.3	alive	T-ALL*		1,02	50288417	0
130	ALL_466	diagnosis	marrow	95	T-ALL	T-ALL	46,XX[11]	13.4	female	HR	208	CR1	93.9	alive	T-ALL*			50066321	0
131	ALL_484	diagnosis	marrow	95	T-ALL	T-ALL	46,XY[25].ish.del(9)(p21p21)	13.4	male	HR	234	DCR1	10.4	dead	T-ALL*			42674379	0
132	ALL_627	diagnosis	marrow	90	T-ALL	T-ALL	46,XY[28].ish.del(9)(p21p21)x2	5.1	male	HR	2.3	CR1	1.7	alive	T-ALL*			38590248	0
133	ALL_633	diagnosis	marrow	95	T-ALL	T-ALL	46,XY[7]	14.9	male	HR	226	CR1	51.8	alive	T-ALL*			32619929	0
134	ALL_113	diagnosis	peripheral blood	90	T-ALL	T-ALL	46,XX[15]	10.8	female	HR	126	CR1	174.1	alive	T-ALL*			42535634	0
* Subtype determined by DNA methylation classification as described by Nordlund et al (Clinical Epigenetics, 2016)
** This fusion gene was only detected in onle single patient (ALL_678) by FusionCatcher however one additional patient (ALL_9) showed evidence for the RUNX1-PTPRO
fusion gene in the copy number data which also was supported by the identification of fusion supporting reads in the raw RNA-sequencing data.
*** Rapid Amplification of cDNA Ends (RACE) was performed on two patients suspected to have a DUX4-r (ALL_205) and a ZNF384-r (ALL_257) with no evidence
of a fusion gene in RNA-seq data. RACE identified a DUX4-chr8q24.21-IGH (a piece of chr8q24.21 is inserted between DUX4 and IGH) in ALL_205 and a novel ATP5C1-ZNF384 fusion gene in ALL_257.

## Sheet: S2-RNAseqQC
Table S2: RNA-sequencing QC matrix table for the 134 ALL samples
RNA-SeQC was used to determined the quality of the RNA-sequencing data
Public ID	End 2 Mapping Rate	Chimeric Pairs	Intragenic Rate	Num. Gaps	Exonic Rate	Mapping Rate	5' Norm	Genes Detected	Unique Rate of Mapped	Read Length	Mean Per Base Cov.	End 1 Mismatch Rate	Fragment Length StdDev	Estimated Library Size	Mapped	Intergenic Rate	Total Purity Filtered Reads Sequenced	rRNA	Failed Vendor QC Check	Mean CV	Transcripts Detected	Mapped Pairs	Cumul. Gap Length	Gap %	Unpaired Reads	Intronic Rate	Mapped Unique Rate of Total	Expression Profiling Efficiency	Mapped Unique	End 2 Mismatch Rate	End 2 Antisense	Alternative Aligments	End 2 Sense	Fragment Length Mean	End 1 Antisense	Base Mismatch Rate	End 1 Sense	End 1 % Sense	rRNA rate	End 1 Mapping Rate	No. Covered 5'	Duplication Rate of Mapped	End 2 % Sense
ALL_693	0.966792	5273796	0.924873	1012	0.512563	1	NA	26473	1	50	0.000309319	0.0068727	114	0	89693385	0.0746801	89693385	85451	0	NA	124598	41952059	1829263	0.999691	0	0.41231	1	0.512563	89693385	0.0154277	33351703	32752548	3061253	90	3478740	0.0110089	35555373	91.0879	0.000952701	1.03321	0	0	8.40704
ALL_502	0.965747	4660702	0.931018	1008	0.385541	1	NA	27307	1	50	0.000234657	0.00759328	97	0	64271994	0.0687477	64271994	83023	0	NA	127102	29853329	1704216	0.999765	0	0.545477	1	0.385541	64271994	0.0155329	24378079	22882515	1959060	82	2505105	0.0114278	25704704	91.1197	0.00129174	1.03425	0	0	7.43839
ALL_310	0.967654	4201635	0.920708	1012	0.35476	1	NA	26721	1	50	0.000300327	0.00713261	95	0	65348566	0.0790806	65348566	54589	0	NA	125124	30565814	1717612	0.9997	0	0.565948	1	0.35476	65348566	0.0153406	25048154	20562428	1926345	81	2421578	0.0111048	26397552	91.5973	0.000835351	1.03235	0	0	7.14136
ALL_633	0.969927	2786275	0.947338	1016	0.610162	1	NA	25380	1	50	0.000431534	0.00674422	123	0	60182399	0.0523944	60182399	60893	0	NA	121253	28249215	1853053	0.999568	0	0.337176	1	0.610162	60182399	0.0152051	23468670	19157052	1951264	87	2193895	0.0108487	24837023	91.8838	0.00101181	1.03007	0	0	7.67612
ALL_358	0.965922	7224089	0.925858	1011	0.477621	1	NA	29104	1	50	0.000237709	0.008584	94	0	90386565	0.0737886	90386565	318569	0	NA	135812	42000947	1842150	0.999762	0	0.448237	1	0.477621	90386565	0.0154858	33955399	34678240	2487615	79	3114278	0.0119189	35959652	92.0298	0.00352452	1.03408	0	0	6.82604
ALL_52	0.971564	5025997	0.951027	1006	0.417977	1	NA	26309	1	50	0.000178463	0.0066467	106	0	88323626	0.0487703	88323626	53880	0	NA	123774	41619194	1680721	0.999822	0	0.53305	1	0.417977	88323626	0.0149956	35591995	26247044	2272004	87	2718211	0.010703	37384277	93.2218	0.000610029	1.02844	0	0	6.00043
ALL_679	0.968622	4102025	0.950389	1008	0.593452	1	NA	26302	1	50	0.000234553	0.0065445	126	0	74469514	0.0492751	74469514	101186	0	NA	125172	34949786	1687924	0.999765	0	0.356937	1	0.593452	74469514	0.0153659	29450966	25301934	1964238	92	2269323	0.0108177	31224742	93.2247	0.00135876	1.03138	0	0	6.25251
ALL_113	0.972552	3987394	0.935343	1007	0.549567	1	NA	26893	1	50	0.000177146	0.00728287	126	0	78791909	0.0643561	78791909	40876	0	NA	126203	36913142	1839963	0.999823	0	0.385777	1	0.549567	78791909	0.0150942	30849860	25053695	1988443	92	2311206	0.0110825	32543185	93.369	0.000518784	1.02745	0	0	6.05525
ALL_464	0.97168	2563061	0.940444	1013	0.568958	1	NA	24695	1	50	0.000335991	0.00675164	122	0	54546502	0.0593005	54546502	34854	0	NA	119806	25712169	1805990	0.999664	0	0.371486	1	0.568958	54546502	0.015294	21364763	14524392	1396723	91	1585786	0.0109029	22581744	93.4384	0.000638978	1.02832	0	0	6.13634
ALL_499	0.976808	6549551	0.939743	1011	0.43026	1	NA	26712	1	50	0.000266996	0.00891183	94	0	92605787	0.0599577	92605787	289214	0	NA	126462	43127057	1909634	0.999733	0	0.509483	1	0.43026	92605787	0.0152375	36157942	30121420	2052772	78	2626850	0.0120026	37485669	93.4513	0.00312307	1.02319	0	0	5.37224
ALL_171	0.973023	3855391	0.946729	1013	0.381601	1	NA	25751	1	50	0.000331641	0.00698359	103	0	73609700	0.0531041	73609700	158585	0	NA	120379	34752366	1808588	0.999668	0	0.565128	1	0.381601	73609700	0.014754	29678657	21194347	1876661	81	2170436	0.010765	31130985	93.4825	0.0021544	1.02698	0	0	5.94721
ALL_27	0.971848	3570023	0.921598	1003	0.312499	1	NA	26315	1	50	3.86332e-05	0.00671978	90	0	70223489	0.0782194	70223489	36845	0	NA	123946	33143871	1889492	0.999961	0	0.609099	1	0.312499	70223489	0.0149836	27606145	18453562	1623434	81	1973524	0.010736	28925759	93.613	0.000524682	1.02815	0	0	5.55408
ALL_707	0.972659	594376	0.960941	1022	0.729	1	NA	22423	1	100	0.00112425	0.00549113	149	0	83750135	0.0384699	83750135	147848	0	NA	119935	37995919	1894239	0.998876	0	0.231941	1	0.729	83750135	0.00875723	33313107	7157610	2267814	127	2395784	0.00707869	35344097	93.6519	0.00176535	1.02734	0	0	6.37368
ALL_205	0.974131	5926619	0.942824	1011	0.403896	1	NA	28187	1	50	0.000315707	0.00736196	101	0	102327224	0.0568942	102327224	82660	0	NA	130336	48217089	1770071	0.999684	0	0.538928	1	0.403896	102327224	0.0148663	41284984	28374365	2205521	83	2893176	0.0110181	42995246	93.6952	0.000807801	1.02587	0	0	5.07127
ALL_466	0.969431	5451757	0.923197	1005	0.3578	1	NA	28483	1	50	0.000116331	0.00765323	103	0	91433626	0.0765854	91433626	113180	0	NA	131122	42445074	1830773	0.999884	0	0.565398	1	0.3578	91433626	0.0156966	35724298	27295244	2021136	80	2528001	0.0115528	37601545	93.7004	0.00123784	1.03057	0	0	5.35465
ALL_217	0.976521	3022724	0.928214	1016	0.380731	1	NA	26526	1	50	0.000425252	0.0067635	98	0	60024992	0.07157	60024992	27280	0	NA	124671	28496681	1755860	0.999575	0	0.547482	1	0.380731	60024992	0.0146006	23898411	15248619	1373517	79	1656486	0.0105911	24887731	93.7595	0.000454477	1.02348	0	0	5.43495
ALL_168	0.979723	10328845	0.640937	1006	0.373202	1	NA	21939	1	50	0.000156025	0.00766063	71	0	68548287	0.358997	68548287	11162511	0	NA	107131	32711787	1813525	0.999844	0	0.267735	1	0.373202	68548287	0.0158316	16880602	62102361	787631	81	1256501	0.0116631	18880877	93.7603	0.162842	1.02028	0	0	4.45789
ALL_169	0.98241	7472308	0.800453	1007	0.32821	1	NA	24989	1	50	0.000167673	0.00808044	74	0	73647174	0.199421	73647174	4862408	0	NA	118731	34721064	1788896	0.999832	0	0.472243	1	0.32821	73647174	0.0153098	25177955	44826588	1079759	78	1703429	0.0116322	25842184	93.816	0.066023	1.01759	0	0	4.11216
ALL_544	0.968316	3980359	0.938899	1008	0.510593	1	NA	26740	1	50	0.000170761	0.00709934	113	0	64142421	0.0607396	64142421	90639	0	NA	126838	30137115	1885354	0.999829	0	0.428306	1	0.510593	64142421	0.014828	24972032	22136248	1375814	84	1736550	0.0108428	26386172	93.8251	0.00141309	1.03168	0	0	5.22173
ALL_682	0.970236	3585639	0.934473	1011	0.57694	1	NA	26262	1	50	0.000299884	0.00642615	126	0	65299686	0.0652402	65299686	92443	0	NA	125258	30887332	1823494	0.9997	0	0.357533	1	0.57694	65299686	0.0153948	25594926	22064703	1530626	90	1756235	0.0107781	27084116	93.9105	0.00141567	1.02976	0	0	5.64275
ALL_467	0.970955	3299241	0.939759	1012	0.434644	1	NA	26157	1	50	0.000315453	0.00661526	105	0	63617032	0.0599872	63617032	61002	0	NA	123510	29854233	1806357	0.999685	0	0.505115	1	0.434644	63617032	0.0151721	25125466	17172036	1390445	84	1710476	0.0107702	26452752	93.9266	0.000958894	1.02904	0	0	5.24381
ALL_460	0.969167	6822946	0.956007	1015	0.353352	1	NA	27103	1	50	0.000414106	0.00753612	100	0	104189708	0.0438106	104189708	232963	0	NA	127399	48860662	1740377	0.999585	0	0.602655	1	0.353352	104189708	0.0148868	42622815	31576180	2105709	83	2832648	0.0110988	44782725	94.051	0.00223595	1.03083	0	0	4.70775
ALL_604	0.964808	4889281	0.959032	1013	0.718579	1	NA	26802	1	50	0.000329602	0.00668186	139	0	88888880	0.0405323	88888880	106654	0	NA	128020	41565631	1898633	0.99967	0	0.240454	1	0.718579	88888880	0.0156692	35166170	32962069	2075394	94	2384630	0.0110187	37724260	94.0546	0.00119986	1.03519	0	0	5.57279
ALL_486	0.96789	3847312	0.965864	1012	0.613784	1	NA	25051	1	50	0.000290316	0.00651272	121	0	68355863	0.0338538	68355863	56653	0	NA	120426	31995160	1800963	0.99971	0	0.35208	1	0.613784	68355863	0.015838	27337329	23177424	1516117	91	1812658	0.0110267	29019695	94.1209	0.000828795	1.03211	0	0	5.25454
ALL_491	0.973009	4251001	0.955452	1003	0.314967	1	NA	25692	1	50	7.96779e-05	0.00648565	105	0	89979502	0.0444253	89979502	36688	0	NA	120163	42550430	1769483	0.99992	0	0.640485	1	0.314967	89979502	0.0150977	37045120	20628371	2010598	88	2425269	0.010676	38859502	94.1255	0.000407737	1.02699	0	0	5.14802
ALL_470	0.973979	5671330	0.932193	1004	0.328574	1	NA	27265	1	50	9.41403e-05	0.00665336	102	0	108032366	0.0676167	108032366	42385	0	NA	126309	51090768	1656946	0.999906	0	0.603618	1	0.328574	108032366	0.0145402	43546595	28044363	2205660	84	2797572	0.0104947	45445438	94.2011	0.000392336	1.02602	0	0	4.82088
ALL_363	0.98294	3330260	0.925186	1005	0.316047	1	NA	26261	1	50	0.000116303	0.00668925	94	0	70458750	0.0746295	70458750	29517	0	NA	124596	33481563	1822614	0.999884	0	0.609139	1	0.316047	70458750	0.0140722	28416447	15888771	1469128	78	1791483	0.0103183	29170223	94.2139	0.000418926	1.01706	0	0	4.91584
ALL_709	0.974272	2402811	0.937259	1008	0.724129	1	NA	24989	1	50	0.00018874	0.00688502	136	0	48546563	0.0624239	48546563	406768	0	NA	123246	22821289	1859349	0.999811	0	0.21313	1	0.724129	48546563	0.0151277	18961967	14838721	1096374	94	1225172	0.0109018	20029373	94.2357	0.00837893	1.02573	0	0	5.46593
ALL_563	0.966336	6139982	0.959353	1010	0.739819	1	NA	27105	1	50	0.000218013	0.00669306	132	0	104770603	0.0402554	104770603	140199	0	NA	128555	49166473	1889383	0.99978	0	0.219534	1	0.739819	104770603	0.0156474	40555100	38030719	2282204	92	2622282	0.0110207	43411462	94.3036	0.00133815	1.03366	0	0	5.32761
ALL_475	0.972777	3120699	0.95637	1018	0.612443	1	NA	25291	1	50	0.000472339	0.00589946	122	0	67305788	0.0433365	67305788	36614	0	NA	121150	31954219	1743687	0.999528	0	0.343927	1	0.612443	67305788	0.014696	27096157	19248834	1516568	86	1717781	0.0101791	28564305	94.3274	0.000543995	1.02722	0	0	5.30033
ALL_543	0.973266	3629064	0.93594	1007	0.529808	1	NA	25927	1	50	0.000202009	0.00675136	111	0	58331341	0.0637379	58331341	51327	0	NA	123850	27619491	1776784	0.999797	0	0.406132	1	0.529808	58331341	0.014724	23077528	20739573	1206828	87	1454609	0.0106324	24210535	94.3324	0.000879922	1.02673	0	0	4.96957
ALL_243	0.970777	3855644	0.932631	1005	0.407461	1	NA	27216	1	50	0.000149057	0.00679919	99	0	87200001	0.0671428	87200001	58623	0	NA	127438	40643850	1676957	0.999851	0	0.52517	1	0.407461	87200001	0.0156003	34743351	19134594	1808515	83	2192780	0.0110719	36622545	94.3507	0.000672282	1.02922	0	0	4.94781
ALL_459	0.96824	3129610	0.960061	1030	0.768102	1	NA	24811	1	50	0.00067606	0.00663297	124	0	64487680	0.0396495	64487680	54693	0	NA	119290	30231920	1948214	0.999324	0	0.191959	1	0.768102	64487680	0.0156978	25294452	19610562	1358194	84	1603704	0.0110228	26949845	94.3835	0.000848116	1.03176	0	0	5.09591
ALL_546	0.967467	5661210	0.95853	1009	0.537196	1	NA	27512	1	50	0.000221754	0.00676829	120	0	97697060	0.0412294	97697060	73281	0	NA	129047	45852046	1862010	0.999778	0	0.421334	1	0.537196	97697060	0.0152498	39436598	34087120	2034692	88	2483811	0.0108723	41822887	94.3941	0.000750084	1.03253	0	0	4.90627
ALL_504	0.974566	3039101	0.940634	1004	0.305096	1	NA	25102	1	50	8.42789e-05	0.00628551	93	0	60236831	0.0592037	60236831	47504	0	NA	119603	28585849	1910164	0.999916	0	0.635538	1	0.305096	60236831	0.0146952	24569748	14820797	1232900	79	1518097	0.010384	25656386	94.4135	0.000788621	1.02543	0	0	4.77819
ALL_481	0.974055	3974296	0.940998	1009	0.374464	1	NA	26303	1	50	0.000261413	0.00623895	108	0	80739622	0.058819	80739622	29054	0	NA	122864	38258836	1935126	0.999739	0	0.566534	1	0.374464	80739622	0.0146299	32732903	19984585	1599681	89	2016769	0.0103261	34202816	94.4318	0.000359848	1.02595	0	0	4.65937
ALL_495	0.972612	3174462	0.941913	1017	0.666596	1	NA	25597	1	50	0.00037345	0.00619812	106	0	60204902	0.0577035	60204902	42286	0	NA	122809	28449675	1774676	0.999627	0	0.275317	1	0.666596	60204902	0.0151093	23410874	19220291	1252211	84	1450117	0.0105328	24668698	94.448	0.000702368	1.02739	0	0	5.07727
ALL_631	0.965569	4804570	0.968451	1015	0.666677	1	NA	25675	1	50	0.000424948	0.00661976	141	0	86481974	0.0311399	86481974	95319	0	NA	122216	40500964	1745355	0.999575	0	0.301774	1	0.666677	86481974	0.0155953	34909099	32284086	1888650	94	2188880	0.0109542	37240079	94.4485	0.00110218	1.03443	0	0	5.13251
ALL_106	0.979312	3907550	0.943822	1011	0.555642	1	NA	27505	1	50	0.000313771	0.00749558	124	0	88082376	0.0558387	88082376	85686	0	NA	129339	41435275	1752318	0.999686	0	0.38818	1	0.555642	88082376	0.0150813	35297644	21556889	1857967	86	2152329	0.0112111	36707677	94.4613	0.000972794	1.02069	0	0	5.0005
ALL_484	0.965656	2740957	0.95635	1020	0.740438	1	NA	24405	1	50	0.000476222	0.0059717	138	0	50145909	0.0434036	50145909	42981	0	NA	119027	23521350	1943545	0.999523	0	0.215912	1	0.740438	50145909	0.0156287	19963996	19027661	1061573	93	1249412	0.0106358	21358550	94.4736	0.000857119	1.03434	0	0	5.04896
ALL_257	0.974639	3618273	0.943448	1012	0.536992	1	NA	25719	1	50	0.000323112	0.00629622	123	0	69321770	0.0562946	69321770	88414	0	NA	122044	32905500	1689271	0.999677	0	0.406457	1	0.536992	69321770	0.0145021	27844754	20114425	1454724	93	1708278	0.0102961	29216741	94.4761	0.00127541	1.02536	0	0	4.96502
ALL_553	0.967123	3906792	0.946509	1014	0.734886	1	NA	24928	1	50	0.000393302	0.00714883	135	0	62920486	0.0528893	62920486	91547	0	NA	121258	29511318	1827394	0.999607	0	0.211622	1	0.734886	62920486	0.0157932	24418781	25909365	1317626	95	1505128	0.0113302	26094213	94.5465	0.00145496	1.03288	0	0	5.1197
ALL_221	0.97409	4705259	0.94984	1015	0.403481	1	NA	26587	1	50	0.00030248	0.00787944	94	0	76620595	0.0499885	76620595	149761	0	NA	126451	36102194	1705382	0.999698	0	0.54636	1	0.403481	76620595	0.0151766	31010044	21939973	1489015	81	1861566	0.0114347	32438548	94.5727	0.00195458	1.02591	0	0	4.58172
ALL_380	0.967711	4088948	0.961675	1007	0.395433	1	NA	25695	1	50	0.000181884	0.0068079	108	0	75049909	0.0381637	75049909	43720	0	NA	121798	35190880	1786528	0.999818	0	0.566242	1	0.395433	75049909	0.0156372	30783873	19912819	1461521	84	1854971	0.0110808	32588306	94.6144	0.000582546	1.03229	0	0	4.5325
ALL_8	0.968459	4803645	0.97351	1008	0.768065	1	NA	24982	1	50	0.00019138	0.00667757	137	0	78971470	0.0261703	78971470	69710	0	NA	120672	36907529	1713536	0.999809	0	0.205446	1	0.768065	78971470	0.0156344	31590917	35129521	1695871	97	1921037	0.011016	33787810	94.6203	0.000882724	1.03154	0	0	5.09473
ALL_29	0.972941	6914249	0.81228	1005	0.474357	1	NA	23884	1	50	8.9958e-05	0.00675506	100	0	64077700	0.187584	64077700	4407426	0	NA	115453	30472643	1900717	0.99991	0	0.337923	1	0.474357	64077700	0.0153387	21427421	39103650	955791	85	1281583	0.0109311	22605925	94.6349	0.0687825	1.02706	0	0	4.27012
ALL_536	0.974841	3006927	0.949983	1008	0.375181	1	NA	24778	1	50	0.000246341	0.00603319	100	0	64265959	0.0498046	64265959	28744	0	NA	118411	30546700	1676124	0.999754	0	0.574802	1	0.375181	64265959	0.0146178	26443944	14886215	1288178	81	1565517	0.0102181	27622928	94.6365	0.000447266	1.02516	0	0	4.64508
ALL_9	0.977315	7189801	0.795018	1016	0.411596	1	NA	23783	1	50	0.000353571	0.00711751	94	0	63941837	0.204869	63941837	4856228	0	NA	114560	30400330	1820768	0.999645	0	0.383422	1	0.411596	63941837	0.0151824	21241709	40211850	841789	85	1268275	0.0110588	22406968	94.643	0.0759476	1.02268	0	0	3.81185
ALL_312	0.97143	5128933	0.959489	1016	0.476705	1	NA	27904	1	50	0.000351036	0.00689978	115	0	101959218	0.0403244	101959218	57803	0	NA	130838	48097543	1779817	0.999649	0	0.482785	1	0.476705	101959218	0.0149225	41423307	28752253	2016498	87	2461866	0.0107974	43619066	94.6575	0.000566923	1.02857	0	0	4.64205
ALL_493	0.938809	5390139	0.951319	1008	0.389766	1	NA	27301	1	50	0.000167073	0.00814025	98	0	92143919	0.0484158	92143919	100192	0	NA	128766	41757989	1825240	0.999833	0	0.561553	1	0.389766	92143919	0.0159664	36496502	26821853	1652548	85	2301349	0.0118148	40825665	94.6638	0.00108734	1.06119	0	0	4.33182
ALL_382	0.97296	3560269	0.957522	1006	0.518594	1	NA	24570	1	50	0.000168037	0.0066077	116	0	59523533	0.0421822	59523533	55185	0	NA	118002	28115401	1785024	0.999832	0	0.438927	1	0.518594	59523533	0.0151088	24187167	19886846	1161877	86	1423664	0.0107444	25385682	94.6897	0.000927112	1.02704	0	0	4.58351
ALL_5	0.973585	3317392	0.956535	1003	0.409372	1	NA	25218	1	50	0.00012187	0.00614894	103	0	61532552	0.0432533	61532552	75366	0	NA	120404	29260882	1624480	0.999878	0	0.547163	1	0.409372	61532552	0.0146569	25349566	17458854	1228115	86	1483902	0.0102914	26539431	94.7048	0.00122482	1.02641	0	0	4.62085
ALL_613	0.966995	4721511	0.968229	1012	0.706146	1	NA	25637	1	50	0.000280732	0.0066519	134	0	87795033	0.0315023	87795033	91201	0	NA	121569	41224119	1776994	0.999719	0	0.262083	1	0.706146	87795033	0.0155919	35550249	32631658	1846979	92	2106871	0.0109756	37902028	94.734	0.00103879	1.033	0	0	4.93881
ALL_371	0.96896	4710005	0.95556	1011	0.630525	1	NA	26932	1	50	0.000257625	0.00688456	121	0	88651166	0.0441245	88651166	53261	0	NA	126405	41657426	1823888	0.999742	0	0.325035	1	0.630525	88651166	0.0152449	35435359	28665870	1756334	88	2088493	0.0109361	37606474	94.7386	0.000600793	1.03104	0	0	4.72238
ALL_206	0.970207	3421000	0.941588	1019	0.612714	1	NA	26265	1	50	0.00052649	0.00682123	112	0	73105045	0.0580792	73105045	57779	0	NA	124817	34031055	1769282	0.999474	0	0.328874	1	0.612714	73105045	0.0157033	28636016	19607979	1381725	84	1684107	0.011131	30357103	94.7439	0.000790356	1.02979	0	0	4.60303
ALL_612	0.964334	3947275	0.956541	1008	0.695724	1	NA	27144	1	50	0.000226627	0.00579787	118	0	79963647	0.0429524	79963647	90161	0	NA	130874	37357174	1844018	0.999771	0	0.260817	1	0.695724	79963647	0.0155921	32055716	25122651	1584250	89	1892656	0.0105216	34291670	94.7694	0.00112752	1.03567	0	0	4.70943
ALL_376	0.940083	3154860	0.942908	1007	0.458444	1	NA	25919	1	50	0.000199828	0.00723886	109	0	71384469	0.0568582	71384469	41843	0	NA	122693	32553670	1751157	0.9998	0	0.484465	1	0.458444	71384469	0.0160213	27810415	17166417	1368421	85	1723351	0.0113677	31241173	94.7721	0.000586164	1.05992	0	0	4.68977
ALL_17	0.970715	3476788	0.965454	1018	0.481111	1	NA	25364	1	50	0.000478845	0.00642746	113	0	66105451	0.0342424	66105451	46814	0	NA	121319	31259641	1805566	0.999521	0	0.484343	1	0.481111	66105451	0.0150834	27286613	19651427	1304018	86	1588361	0.0106297	28795998	94.7724	0.000708172	1.02929	0	0	4.561
ALL_609	0.97223	4598435	0.874494	1010	0.605309	1	NA	25890	1	50	0.000237851	0.00634269	124	0	60365110	0.125133	60365110	1819499	0	NA	125678	28609226	1946130	0.999762	0	0.269185	1	0.605309	60365110	0.015248	21906024	30197802	1057031	90	1286568	0.0106728	23505532	94.8106	0.0301416	1.02777	0	0	4.60318
ALL_539	0.967539	4268119	0.952401	1014	0.680925	1	NA	27008	1	50	0.000307895	0.00642214	137	0	90816250	0.0471861	90816250	115644	0	NA	127963	42659406	1889670	0.999692	0	0.271477	1	0.680925	90816250	0.0153682	35989363	29714090	1849555	92	2095043	0.0107512	38368978	94.8225	0.00127338	1.03246	0	0	4.88797
ALL_482	0.975719	4129687	0.958914	1015	0.632572	1	NA	25134	1	50	0.000344768	0.00731032	131	0	73210943	0.0407909	73210943	72343	0	NA	120407	34431172	1855682	0.999655	0	0.326341	1	0.632572	73210943	0.0151872	29298767	24076138	1422230	90	1675224	0.0111542	30762351	94.8355	0.000988145	1.02428	0	0	4.6295
ALL_313	0.970557	13172259	0.931321	1020	0.345424	1	NA	29679	1	50	0.000424538	0.00627486	108	0	220659069	0.0684147	220659069	497125	0	NA	134710	104810484	1730557	0.999575	0	0.585896	1	0.345424	220659069	0.0145091	88639597	66043590	3856720	86	5060218	0.0102718	93190518	94.8497	0.00225291	1.02944	0	0	4.16959
ALL_45	0.977521	3541162	0.954346	1015	0.452926	1	NA	25480	1	50	0.000417502	0.00704843	109	0	74772578	0.0454443	74772578	42664	0	NA	121490	35339524	1788464	0.999582	0	0.50142	1	0.452926	74772578	0.0147049	30799792	18247990	1420918	86	1737849	0.0107914	32032420	94.8539	0.000570584	1.02248	0	0	4.40995
ALL_488	0.976518	3364106	0.778166	1007	0.488836	1	NA	21902	1	50	0.00016671	0.0069551	95	0	28346296	0.221659	28346296	2313557	0	NA	111005	13479627	1721268	0.999833	0	0.28933	1	0.488836	28346296	0.0154158	8961241	18187878	351633	88	512719	0.0110866	9501435	94.8801	0.0816176	1.02348	0	0	3.77577
ALL_63	0.977699	4281273	0.922327	1012	0.523419	1	NA	26233	1	50	0.000306933	0.00700756	128	0	73395802	0.0774467	73395802	788744	0	NA	123435	34713990	1830455	0.999692	0	0.398908	1	0.523419	73395802	0.0148378	28883341	25034273	1330730	92	1623976	0.0108364	30155495	94.8899	0.0107464	1.0223	0	0	4.40434
ALL_7	0.972376	4375297	0.946106	1005	0.511052	1	NA	25942	1	50	0.000136628	0.0066781	111	0	68351478	0.0536961	68351478	263539	0	NA	122536	32378704	1829541	0.999863	0	0.435054	1	0.511052	68351478	0.0146965	27316085	23459425	1274139	86	1543394	0.0105777	28679579	94.8933	0.00385564	1.02762	0	0	4.45655
ALL_298	0.971499	5478977	0.966259	1012	0.597579	1	NA	26846	1	50	0.000253006	0.00671505	135	0	94075004	0.0334882	94075004	62391	0	NA	126324	44362757	1778162	0.999747	0	0.36868	1	0.597579	94075004	0.0150082	38307035	31941112	1742438	92	2156249	0.0107446	40373581	94.93	0.000663205	1.0285	0	0	4.35071
ALL_16	0.970774	4019078	0.947888	1013	0.47887	1	NA	25311	1	50	0.000327326	0.00660213	105	0	65875491	0.0518856	65875491	461198	0	NA	121399	31137583	1786626	0.999673	0	0.469018	1	0.47887	65875491	0.0149347	26777753	22857760	1192401	84	1492101	0.0106478	28225377	94.9791	0.00700106	1.02923	0	0	4.26312
ALL_606	0.969435	4003950	0.962568	1012	0.775276	1	NA	25641	1	50	0.000326345	0.00674477	141	0	80618080	0.0371299	80618080	76247	0	NA	122513	37829591	1874701	0.999672	0	0.187292	1	0.775276	80618080	0.015599	32448541	27594085	1614860	93	1818403	0.0110379	34506066	94.994	0.00094578	1.03057	0	0	4.74075
ALL_503	0.970786	3195377	0.949386	1014	0.686527	1	NA	24657	1	50	0.00036202	0.00644947	140	0	52627731	0.0501789	52627731	44186	0	NA	119626	24854420	1808639	0.999638	0	0.262859	1	0.686527	52627731	0.0149103	20615826	18559694	985469	97	1150523	0.0105575	21954386	95.0204	0.000839595	1.02921	0	0	4.56208
ALL_389	0.971872	3814164	0.956601	1014	0.716848	1	NA	24909	1	50	0.000396441	0.00733223	133	0	68910430	0.0429941	68910430	73939	0	NA	121368	32335814	1759968	0.999604	0	0.239753	1	0.716848	68910430	0.0154035	27188883	20895907	1277308	92	1505562	0.0112556	28835242	95.0378	0.00107297	1.02813	0	0	4.48711
ALL_57	0.976347	3987825	0.957784	1008	0.550644	1	NA	26028	1	50	0.00017969	0.00726151	122	0	78324560	0.0420002	78324560	63545	0	NA	123496	36879397	1825037	0.99982	0	0.407139	1	0.550644	78324560	0.0150461	31870704	21000934	1414275	88	1725456	0.0110626	33305512	95.0745	0.000811304	1.02365	0	0	4.24899
ALL_497	0.968492	10092256	0.952957	1012	0.559894	1	NA	28708	1	50	0.000327627	0.00544697	129	0	169931481	0.0467131	169931481	176528	0	NA	132796	80803258	1842955	0.999672	0	0.393062	1	0.559894	169931481	0.0149853	68617942	60252097	3138576	93	3757186	0.010067	72676023	95.0844	0.00103882	1.03151	0	0	4.37392
ALL_170	0.972695	2813050	0.94735	1009	0.563444	1	NA	24877	1	50	0.000231562	0.00697411	112	0	59385558	0.0523523	59385558	56920	0	NA	118817	27586113	1847889	0.999768	0	0.383906	1	0.563444	59385558	0.0158778	23781998	14782365	1076212	88	1293753	0.0113054	25073544	95.0933	0.000958482	1.0273	0	0	4.3294
ALL_458	0.972793	3514120	0.963568	1013	0.824108	1	NA	25049	1	50	0.000321311	0.00634521	132	0	67731275	0.0359326	67731275	101634	0	NA	123302	32051771	1832525	0.999679	0	0.13946	1	0.824108	67731275	0.0152245	26986455	23419936	1277949	90	1437241	0.0106658	28578949	95.2118	0.00150055	1.02721	0	0	4.52141
ALL_390	0.969417	11916021	0.956651	1004	0.459497	1	NA	29526	1	50	0.000100604	0.00561431	117	0	194259256	0.0430538	194259256	236634	0	NA	135513	92401875	1739323	0.999899	0	0.497154	1	0.459497	194259256	0.014594	79926698	66691538	3223438	96	4207826	0.00996779	84355261	95.2488	0.00121813	1.03058	0	0	3.87665
ALL_367	0.941578	3235935	0.957072	1010	0.51266	1	NA	26784	1	50	0.00024435	0.00746716	112	0	76280029	0.042647	76280029	69767	0	NA	127332	34804204	1877995	0.999756	0	0.444412	1	0.51266	76280029	0.0160378	30175999	18070406	1354688	85	1685222	0.0115029	33840478	95.2563	0.000914617	1.05842	0	0	4.29641
ALL_622	0.964852	3443912	0.962886	1013	0.691549	1	NA	24769	1	50	0.000226959	0.00622416	136	0	58307370	0.036873	58307370	112260	0	NA	120793	27389114	1775247	0.999773	0	0.271337	1	0.691549	58307370	0.0157534	23593710	23440187	1067577	93	1257822	0.0108228	25270384	95.2585	0.00192531	1.03515	0	0	4.32896
ALL_300	0.97748	4297481	0.942837	1007	0.362794	1	NA	25679	1	50	0.000205836	0.00681368	94	0	76390004	0.057016	76390004	660539	0	NA	121916	36270947	1695174	0.999794	0	0.580043	1	0.362794	76390004	0.0148851	31275563	22269697	1280906	83	1618291	0.0107594	32634934	95.2755	0.00864693	1.02252	0	0	3.93441
ALL_492	0.976405	3702520	0.938797	1002	0.341287	1	NA	25723	1	50	5.65832e-05	0.0063479	100	0	63403818	0.0610407	63403818	324942	0	NA	121923	30185158	1767209	0.999943	0	0.59751	1	0.341287	63403818	0.0145068	25920846	17728743	1042177	85	1333359	0.0103317	26972266	95.2894	0.00512496	1.0236	0	0	3.86521
ALL_302	0.976777	3449465	0.956654	1011	0.591028	1	NA	25922	1	50	0.000276511	0.00697639	123	0	71863249	0.0430173	71863249	89583	0	NA	123121	33896328	1749896	0.999723	0	0.365626	1	0.591028	71863249	0.0147508	29288274	18954561	1259281	90	1512627	0.0107743	30644402	95.2961	0.00124658	1.02322	0	0	4.12236
ALL_388	0.976915	5337174	0.962502	1004	0.38792	1	NA	26462	1	50	0.000100146	0.00755656	110	0	93946063	0.0373485	93946063	98534	0	NA	124224	44289692	1777226	0.9999	0	0.574582	1	0.38792	93946063	0.0146349	39549294	25713737	1529396	83	2014785	0.0110151	41028274	95.3191	0.00104884	1.02309	0	0	3.72309
ALL_49	0.9381	3407893	0.96089	1012	0.552664	1	NA	26317	1	50	0.000323976	0.00727216	117	0	79144439	0.0388765	79144439	71766	0	NA	125424	35990662	1774249	0.999676	0	0.408226	1	0.552664	79144439	0.0162605	31417911	19530513	1371907	88	1729279	0.0114891	35473950	95.3518	0.000906772	1.0619	0	0	4.18394
ALL_321	0.978829	3226327	0.953306	1011	0.449164	1	NA	24335	1	50	0.000278071	0.00634365	107	0	57496146	0.0465302	57496146	212614	0	NA	116395	27368669	1801197	0.999722	0	0.504141	1	0.449164	57496146	0.0144305	23737492	16344012	1050867	86	1197413	0.0103023	24627007	95.3633	0.00369788	1.02117	0	0	4.23936
ALL_381	0.97912	2590346	0.964944	1007	0.425696	1	NA	24615	1	50	0.000194725	0.00663787	106	0	55238976	0.0348636	55238976	28347	0	NA	118998	26207976	1797056	0.999805	0	0.539248	1	0.425696	55238976	0.0145289	23212700	13722359	963032	81	1167781	0.0105018	24063302	95.3717	0.00051317	1.02088	0	0	3.98347
ALL_386	0.976493	3149434	0.95636	1004	0.412609	1	NA	25576	1	50	0.000113893	0.0064005	104	0	68104666	0.0434606	68104666	35472	0	NA	122095	32331394	1755831	0.999886	0	0.543751	1	0.412609	68104666	0.014527	28366646	15766418	1161527	82	1432834	0.0103691	29549711	95.3754	0.000520845	1.02351	0	0	3.93362
ALL_125	0.974693	2673822	0.958897	1013	0.621067	1	NA	24649	1	50	0.000342058	0.0061669	118	0	53444374	0.0408478	53444374	46709	0	NA	119892	25355525	1782713	0.999658	0	0.337831	1	0.621067	53444374	0.0147453	21820963	16357027	950208	86	1103039	0.0103485	22899484	95.4045	0.000873974	1.02531	0	0	4.17286
ALL_180	0.975713	3134691	0.956557	1008	0.581924	1	NA	25131	1	50	0.000177821	0.00656953	124	0	64451110	0.0431623	64451110	246300	0	NA	121089	30470836	1776756	0.999822	0	0.374633	1	0.581924	64451110	0.0148671	26358055	18633448	1137740	87	1326673	0.0106186	27641388	95.4202	0.0038215	1.02429	0	0	4.13787
ALL_11	0.971632	10127742	0.943094	1012	0.464514	1	NA	30160	1	50	0.000320196	0.00503497	115	0	189485869	0.0566156	189485869	164175	0	NA	137091	90561185	1873255	0.99968	0	0.47858	1	0.464514	189485869	0.0142539	77076862	55709525	2977241	92	3881778	0.00951458	81064043	95.4303	0.000866423	1.02837	0	0	3.71904
ALL_210	0.976453	2888090	0.943847	1010	0.497633	1	NA	26193	1	50	0.000285863	0.00657312	113	0	63849446	0.055909	63849446	48596	0	NA	124796	30229109	1748590	0.999714	0	0.446214	1	0.497633	63849446	0.0147049	25968474	15122000	1066178	83	1297690	0.0105442	27105376	95.4312	0.000761103	1.02355	0	0	3.94375
ALL_299	0.975328	3885271	0.954075	1006	0.518533	1	NA	26708	1	50	0.000156798	0.00664524	110	0	81125203	0.0456781	81125203	71373	0	NA	126366	38376257	1849223	0.999843	0	0.435541	1	0.518533	81125203	0.0149086	33163110	21434931	1391870	86	1662485	0.0106757	34733585	95.4322	0.000879788	1.02467	0	0	4.02799
ALL_392	0.96665	9449227	0.942659	1014	0.552377	1	NA	29045	1	50	0.000366715	0.00587184	126	0	177190812	0.0570412	177190812	186358	0	NA	131534	83670932	1801830	0.999633	0	0.390283	1	0.552377	177190812	0.0152103	71085733	59594130	3006274	95	3613738	0.0103866	75925935	95.4567	0.00105174	1.03335	0	0	4.05749
ALL_176	0.969202	8542260	0.957419	1004	0.433214	1	NA	27932	1	50	0.000127373	0.00585787	122	0	159513641	0.0423013	159513641	88869	0	NA	129408	75723617	1899686	0.999873	0	0.524205	1	0.433214	159513641	0.0153815	65959219	49646556	2673779	89	3297532	0.0104742	69765901	95.4868	0.000557125	1.0308	0	0	3.89576
ALL_624	0.969681	3236352	0.965203	1009	0.669078	1	NA	25594	1	50	0.000242571	0.00660428	126	0	66600707	0.0345441	66600707	91099	0	NA	122766	31112317	1805220	0.999757	0	0.296125	1	0.669078	66600707	0.0154743	27336784	20708019	1139330	90	1362376	0.010906	28925035	95.5018	0.00136784	1.03032	0	0	4.001
ALL_472	0.969177	2920304	0.954781	1011	0.737001	1	NA	25132	1	50	0.000258681	0.00686425	120	0	68240420	0.0447936	68240420	57159	0	NA	121358	31687678	1843496	0.999741	0	0.21778	1	0.737001	68240420	0.0159087	27277018	17807385	1162995	87	1365013	0.0112483	29021236	95.5078	0.000837612	1.03082	0	0	4.08929
ALL_702	0.970094	2892859	0.955622	1015	0.688759	1	NA	25163	1	50	0.000437839	0.00612555	134	0	57274779	0.0439887	57274779	101140	0	NA	123723	27137328	1805808	0.999562	0	0.266863	1	0.688759	57274779	0.0150985	23082203	19689455	998007	90	1150508	0.0104793	24484863	95.512	0.00176587	1.02991	0	0	4.14451
ALL_61	0.969769	11910545	0.956737	1008	0.413227	1	NA	27853	1	50	0.000164966	0.00581264	100	0	192212453	0.0430671	192212453	539887	0	NA	128597	91485441	1794014	0.999835	0	0.543509	1	0.413227	192212453	0.0146064	79986402	62183344	2966478	94	3929873	0.0100781	84190155	95.5403	0.0028088	1.03023	0	0	3.5761
ALL_680	0.970222	2995435	0.955322	1012	0.722459	1	NA	25441	1	50	0.000301433	0.00604024	138	0	63000012	0.0442701	63000012	86442	0	NA	122897	29861690	1926881	0.999699	0	0.232863	1	0.722459	63000012	0.0154218	25421284	19810103	1119667	93	1258715	0.0105927	26967057	95.5405	0.0013721	1.02978	0	0	4.21864
ALL_541	0.976292	3410724	0.949462	1009	0.322438	1	NA	25263	1	50	0.000267391	0.00626745	100	0	60971631	0.0503794	60971631	39459	0	NA	119916	29032963	1682477	0.999733	0	0.627024	1	0.322438	60971631	0.0145265	25419410	16144966	948226	84	1226853	0.0102997	26432278	95.5644	0.00064717	1.02371	0	0	3.59617
ALL_829	0.972916	3691795	0.959015	1006	0.68546	1	NA	25702	1	50	0.00014252	0.00628715	121	0	65201665	0.0404344	65201665	153149	0	NA	124773	30897501	1845088	0.999857	0	0.273555	1	0.68546	65201665	0.0152666	26384633	24251026	1141578	89	1285378	0.0106565	27717484	95.5681	0.00234885	1.02708	0	0	4.14724
ALL_166	0.9782	3843771	0.952709	1002	0.506088	1	NA	25791	1	50	4.36393e-05	0.00748195	111	0	73139855	0.0470542	73139855	95299	0	NA	121675	34628350	1856045	0.999956	0	0.446621	1	0.506088	73139855	0.0146921	29839933	20385833	1146432	84	1425542	0.0110094	31055950	95.6112	0.00130297	1.0218	0	0	3.6998
ALL_619	0.967172	9497558	0.959507	1008	0.680865	1	NA	28719	1	50	0.000202472	0.00529719	141	0	159700226	0.0401896	159700226	255819	0	NA	132884	75984871	1975179	0.999798	0	0.278642	1	0.680865	159700226	0.0151196	64786399	62632193	2646804	98	3164117	0.0100487	68937244	95.6116	0.00160187	1.03283	0	0	3.92508
ALL_808	0.974683	3642373	0.964961	1006	0.643309	1	NA	25580	1	50	0.00012518	0.00677269	126	0	67524826	0.0347955	67524826	65625	0	NA	123490	31879798	1757256	0.999875	0	0.321651	1	0.643309	67524826	0.0149266	27679935	22580717	1125496	91	1327126	0.0107474	29101955	95.6386	0.000971865	1.02532	0	0	3.90724
ALL_681	0.970702	3163376	0.945603	1016	0.63823	1	NA	27245	1	50	0.000397041	0.00657271	123	0	70518289	0.053883	70518289	88451	0	NA	129831	33102510	1893254	0.9996	0	0.307372	1	0.63823	70518289	0.0152275	28254771	19713352	1160230	88	1357114	0.0107744	29871539	95.6543	0.0012543	1.0293	0	0	3.94435
ALL_559	0.970261	3419210	0.961456	1011	0.745469	1	NA	26105	1	50	0.000268872	0.00675448	130	0	66104145	0.0382114	66104145	112234	0	NA	126450	30891714	1825655	0.999731	0	0.215986	1	0.745469	66104145	0.0156782	26620996	22682182	1075305	90	1271503	0.011085	28225673	95.6894	0.00169784	1.02974	0	0	3.88249
ALL_47	0.972433	10784498	0.966595	1010	0.505404	1	NA	27396	1	50	0.000271373	0.00524711	122	0	171312219	0.0331946	171312219	170239	0	NA	126955	81949270	1841983	0.999728	0	0.461191	1	0.505404	171312219	0.0144359	71267666	62615478	2620483	92	3361284	0.00971587	74740705	95.6963	0.000993735	1.02757	0	0	3.54655
ALL_620	0.972649	2657123	0.954886	1012	0.729508	1	NA	25727	1	50	0.00032662	0.00675178	137	0	57173046	0.0447155	57173046	156443	0	NA	126510	27001127	1701728	0.999673	0	0.225378	1	0.729508	57173046	0.01518	22974868	17671737	957889	89	1083578	0.010852	24256539	95.7239	0.00273631	1.02735	0	0	4.00242
ALL_314	0.977239	3416437	0.950239	1005	0.464604	1	NA	25032	1	50	0.000129876	0.00638198	108	0	70221249	0.0495724	70221249	49788	0	NA	118761	33431503	1709100	0.99987	0	0.485636	1	0.464604	70221249	0.0145732	28946628	17946741	1100285	83	1339045	0.0103853	30163333	95.7494	0.000709016	1.02276	0	0	3.66189
ALL_689	0.971258	2822073	0.962677	1003	0.744664	1	NA	23901	1	50	7.33441e-05	0.006178	133	0	50396723	0.0370532	50396723	57250	0	NA	117883	23885665	1826870	0.999927	0	0.218013	1	0.744664	50396723	0.0151889	20465237	19753070	848263	90	959914	0.0105554	21673782	95.7589	0.00113599	1.02874	0	0	3.97993
ALL_710	0.971036	3377696	0.962927	1010	0.679348	1	NA	25511	1	50	0.000279481	0.00625852	140	0	63295005	0.0367759	63295005	100382	0	NA	123402	30042645	1770643	0.999721	0	0.283579	1	0.679348	63295005	0.015349	26053544	21430895	1055290	94	1213091	0.0106736	27589938	95.7883	0.00158594	1.02896	0	0	3.89279
ALL_678	0.973049	2476835	0.954898	1023	0.742532	1	NA	26033	1	50	0.000622215	0.00673022	134	0	59581433	0.0447109	59581433	72770	0	NA	126545	27868946	1859933	0.999376	0	0.212366	1	0.742532	59581433	0.0152859	24057018	16454543	999535	89	1111926	0.010894	25410175	95.8076	0.00122135	1.02695	0	0	3.98912
ALL_378	0.974864	2874972	0.948257	1014	0.539205	1	NA	25054	1	50	0.000360363	0.00603927	126	0	55659009	0.0514922	55659009	30329	0	NA	119245	26444546	1769801	0.99964	0	0.409052	1	0.539205	55659009	0.0148618	22804731	17550647	854315	90	1036895	0.0103406	23912703	95.844	0.000544907	1.02514	0	0	3.61094
ALL_373	0.971936	9510775	0.962239	1016	0.457558	1	NA	28228	1	50	0.000346955	0.00552514	112	0	182826225	0.0375821	182826225	187842	0	NA	129683	87211351	1852621	0.999653	0	0.504682	1	0.457558	182826225	0.0145199	76165625	51107541	2703693	92	3464653	0.00989715	80116157	95.8547	0.00102743	1.02806	0	0	3.42807
ALL_627	0.970487	4048887	0.954922	1018	0.638818	1	NA	26265	1	50	0.000433161	0.00625461	145	0	72759960	0.04473	72759960	127480	0	NA	125092	34487175	1866857	0.999567	0	0.316104	1	0.638818	72759960	0.0150295	29601698	25011833	1137630	94	1341735	0.0105138	31346845	95.8954	0.00175206	1.02951	0	0	3.70089
ALL_58	0.973378	9248612	0.96317	1004	0.443621	1	NA	27808	1	50	9.90256e-05	0.0054812	105	0	169384416	0.0366854	169384416	128205	0	NA	128539	80969403	1767045	0.999901	0	0.519549	1	0.443621	169384416	0.0142706	71197822	49237688	2481580	88	3170793	0.00975963	74624884	95.9242	0.000756888	1.02662	0	0	3.36808
ALL_462	0.974079	2768818	0.951942	1007	0.518284	1	NA	26160	1	50	0.000170495	0.00645652	117	0	62916698	0.0478095	62916698	50128	0	NA	124800	29694217	1870707	0.99983	0	0.433658	1	0.518284	62916698	0.0150059	25748755	15289861	994650	85	1144879	0.0106212	27090940	95.9453	0.000796736	1.02592	0	0	3.71923
ALL_391	0.968867	9914165	0.955691	1010	0.612185	1	NA	28497	1	50	0.000280947	0.00518631	132	0	187452341	0.0438877	187452341	185455	0	NA	130541	89381729	1740055	0.999719	0	0.343506	1	0.612185	187452341	0.0147524	76237332	64695053	2868187	107	3407722	0.00982166	80772530	95.9519	0.000989345	1.03113	0	0	3.62577
ALL_246	0.966882	15141333	0.96836	1005	0.743509	1	NA	28067	1	50	0.000121613	0.00546098	179	0	227809576	0.0314145	227809576	375048	0	NA	128113	107937640	1899243	0.999878	0	0.224851	1	0.743509	227809576	0.0154249	92554722	101647124	3425065	153	4145437	0.0102795	98682348	95.9686	0.00164632	1.03312	0	0	3.56853
ALL_555	0.93396	4605893	0.967541	1013	0.808632	1	NA	25107	1	50	0.000404421	0.00737836	137	0	85311517	0.0319888	85311517	93334	0	NA	121297	38639583	1618944	0.999596	0	0.158909	1	0.808632	85311517	0.0164745	33059269	30895682	1267521	93	1573411	0.0116276	37794532	96.0033	0.00109404	1.06604	0	0	3.69251
ALL_247	0.977368	2964897	0.964203	1009	0.60748	1	NA	24118	1	50	0.000217852	0.00648666	118	0	61150573	0.0354879	61150573	44794	0	NA	116431	29036843	1743925	0.999782	0	0.356723	1	0.60748	61150573	0.0146324	25201361	17828137	919171	88	1090782	0.0104684	26390620	96.0308	0.00073252	1.02263	0	0	3.51896
ALL_704	0.972439	2700597	0.955633	1013	0.739025	1	NA	25032	1	50	0.000286356	0.00681489	139	0	62131924	0.0439149	62131924	65063	0	NA	120692	29064993	1808421	0.999714	0	0.216609	1	0.739025	62131924	0.0154211	25198911	18569897	1020468	91	1101970	0.0110007	26683346	96.034	0.00104718	1.02756	0	0	3.89204
ALL_218	0.971325	4079041	0.955102	1009	0.368585	1	NA	26342	1	50	0.000214533	0.00688538	101	0	84056022	0.0447046	84056022	320126	0	NA	124418	39429782	1673043	0.999785	0	0.586517	1	0.368585	84056022	0.0150142	34968991	19898415	1224403	82	1513030	0.0108342	36764060	96.0472	0.00380848	1.02867	0	0	3.38295
ALL_174	0.976905	2185066	0.957345	1012	0.661691	1	NA	24287	1	50	0.000333496	0.0066974	122	0	48036340	0.0423284	48036340	50425	0	NA	118821	22632946	1786531	0.999667	0	0.295654	1	0.661691	48036340	0.0149248	19624898	12190618	695438	87	839598	0.0107173	20516112	96.0685	0.00104973	1.02309	0	0	3.42237
ALL_626	0.969695	3518906	0.964537	1008	0.814832	1	NA	23934	1	50	0.000240403	0.00616855	141	0	59533047	0.034736	59533047	122917	0	NA	117520	28158011	1771602	0.99976	0	0.149705	1	0.814832	59533047	0.0155798	24118936	25219578	960451	96	1045618	0.0107331	25667918	96.0858	0.00206469	1.0303	0	0	3.82964
ALL_485	0.969919	9680297	0.96994	1016	0.571155	1	NA	27821	1	50	0.000408169	0.00520627	133	0	171921860	0.0297843	171921860	110245	0	NA	129211	81868488	1775502	0.999592	0	0.398785	1	0.571155	171921860	0.0148437	71920642	59908204	2457685	101	3055047	0.00988111	76159570	96.1433	0.000641251	1.03008	0	0	3.3043
ALL_695	0.969667	2851684	0.959262	1020	0.782124	1	NA	25445	1	50	0.000556547	0.00631903	131	0	66902190	0.0404214	66902190	70699	0	NA	123845	31373791	1707797	0.999441	0	0.177138	1	0.782124	66902190	0.015327	27197602	19212137	1006107	90	1153777	0.0106878	28912661	96.1626	0.00105675	1.03033	0	0	3.56729
ALL_501	0.972121	11398874	0.967434	1012	0.787715	1	NA	29041	1	50	0.000296027	0.00667136	214	0	197058993	0.0321883	197058993	261646	0	NA	134702	92915697	1810111	0.999704	0	0.179719	1	0.787715	197058993	0.0150913	79438858	76933602	2721405	178	3335554	0.0107654	83923828	96.1774	0.00132775	1.02788	0	0	3.31231
ALL_618	0.980717	3089888	0.951221	1010	0.620907	1	NA	25689	1	50	0.000260245	0.00735628	135	0	58267539	0.0484422	58267539	227236	0	NA	123701	27586683	1740215	0.99974	0	0.330314	1	0.620907	58267539	0.0144255	23886793	19549996	799363	86	984878	0.0108239	24795990	96.1798	0.00389987	1.01928	0	0	3.2381
ALL_784	0.971814	3760276	0.968588	1003	0.797069	1	NA	24645	1	50	5.96894e-05	0.00666089	130	0	56229056	0.0311171	56229056	101351	0	NA	121695	26648120	1725496	0.99994	0	0.171519	1	0.797069	56229056	0.0155343	22604797	23844754	811179	93	939753	0.0109742	23988246	96.2301	0.00180247	1.02819	0	0	3.46421
ALL_474	0.975695	3513798	0.942953	1018	0.63121	1	NA	25491	1	50	0.000486285	0.00629833	131	0	68069440	0.0568152	68069440	60069	0	NA	120875	32396439	1763538	0.999514	0	0.311743	1	0.63121	68069440	0.0147117	27394119	20745699	950518	91	1118865	0.0104039	28754566	96.2546	0.000882466	1.02431	0	0	3.35343
ALL_403	0.965124	11301485	0.973187	1003	0.729459	1	NA	27896	1	50	7.68534e-05	0.00536064	163	0	179656377	0.0263783	179656377	162996	0	NA	130604	85036287	1717424	0.999923	0	0.243728	1	0.729459	179656377	0.0153453	73945981	82345053	2560918	132	3034626	0.0101804	79441619	96.3206	0.000907265	1.03488	0	0	3.3473
ALL_688	0.966952	2856410	0.970024	1019	0.795066	1	NA	23824	1	50	0.000465736	0.00592222	130	0	53633991	0.0296802	53633991	74644	0	NA	118332	25336754	1832801	0.999534	0	0.174958	1	0.795066	53633991	0.0157082	21828859	19905553	775750	91	890102	0.0106551	23306353	96.3213	0.00139173	1.03305	0	0	3.43182
ALL_254	0.975364	2927597	0.965358	1021	0.723583	1	NA	24705	1	50	0.000475478	0.00621239	125	0	60458313	0.0343491	60458313	42463	0	NA	119938	28681001	1801541	0.999525	0	0.241775	1	0.723583	60458313	0.0149107	24983254	19454469	769755	89	900374	0.0104557	26201166	96.6778	0.000702352	1.02464	0	0	2.98899
ALL_Validation_20	0.965946	587266	0.824336	2398	0.388392	1	0.353123	18722	1	83	12.2392	0.00587273	121	0	30373613	0.17426	30373613	772576	0	1.04286	107032	13872740	167381	0.0948	0	0.435944	1	0.388392	30373613	0.00966003	10638255	7450577	376013	106	501415	0.00770189	11392709	95.7844	0.0254358	1.03405	760	0	3.41387

## Sheet: S3-Filtering criterias
Table S3: Filtering criterias for fusion gene detection using FusionCatcher
(A) Filtering criterias used for blacklisted genes in the FusionCather tool.
(B) Fusion genes involving promiscous genes (genes that show high partner gene variety) were filtered away in the FusionCatcher raw output data.
(C) List of fusion genes that were filtered away according to filtering criterias listed in Supplementary Figure 1B.
A)	Black listed fusion gene descriptions used in the FustionCatcher filtering		B)	Promiscous gene partner	Number of unique gene partners (both 5' and 3' are accounted)		C)	Filtered fusion genes	Filtering criteria
	antisense			MALAT1	295			ABHD17B-TMEM2	Blacklisted fusion genes
	banned			B2M	82			ABHD2-FANCI	Blacklisted fusion genes
	bodymap2			HBB	75			ABRACL-HECA	Blacklisted fusion genes
	conjoining			DDX5	69			ABR-YWHAE	Blacklisted fusion genes
	cacg			CXCR4	50			AC002116.7-WDR62	Blacklisted fusion genes
	cta_gene			PTMA	39			AC004019.10-TERF2IP	Blacklisted fusion genes
	ctb_gene			YPEL5	38			AC004381.7-THUMPD1	Blacklisted fusion genes
	ctc_gene			ZEB2	26			AC005014.5-ATXN2L	Blacklisted fusion genes
	ctd_gene			TOP2B	24			AC005102.1-ALYREF	Blacklisted fusion genes
	distance1000bp			FAM60A	21			AC005562.1-SMURF2	Blacklisted fusion genes
	distance10kbp			UBC	18			AC005884.1-RPL23AP64	Blacklisted fusion genes
	distance100bp			TCF4	17			AC006026.10-CLK2	Blacklisted fusion genes
	duplicates			MME	10			AC006129.1-LINC01480	Blacklisted fusion genes
	ensembl_fully_overlapping			CHST11	8			AC006978.6-PSMC5	Blacklisted fusion genes
	ucsc_fully_overlapping			UTRN	7			AC007228.9-TOB2	Blacklisted fusion genes
	refseq_fully_overlapping							AC007256.5-SCYL2	Blacklisted fusion genes
	healthy							AC007390.4-RPL31	Blacklisted fusion genes
	lincrna							AC007899.3-ARL14EP	Blacklisted fusion genes
	mt							AC008427.2-MFF	Blacklisted fusion genes
	no_protein_product							AC009495.4-TTC21B	Blacklisted fusion genes
	pair_pseudo_genes							AC009950.2-SP140	Blacklisted fusion genes
	paralogs							AC010642.1-ZNF544	Blacklisted fusion genes
	pseudogene							AC013463.2-SCN2A	Blacklisted fusion genes
	ensembl_partially_overlapping							AC015977.5-RPL37	Blacklisted fusion genes
	ucsc_partially_overlapping							AC019118.3-LINC01250	Blacklisted fusion genes
	refseq_partially_overlapping							AC019118.3-PXDN	Blacklisted fusion genes
	readthrough							AC021188.4-SNRNP200	Blacklisted fusion genes
	ribosomal_protein							AC037459.4-CCAR2	Blacklisted fusion genes
	rp11_gene							AC058791.1-LINC-PINT	Blacklisted fusion genes
	rp_gene							AC073109.2-THRAP3	Blacklisted fusion genes
	rrna							AC090286.2-RANBP1	Blacklisted fusion genes
	ensembl_same_strand_overlapping							AC092642.1-TXNL4A	Blacklisted fusion genes
	ucsc_same_strand_overlapping							AC093106.6-RPS15A	Blacklisted fusion genes
	refseq_same_strand_overlapping							AC093642.5-FBXO25	Blacklisted fusion genes
	short_distance							AC093642.5-LINC01237	Blacklisted fusion genes
	similar_reads							AC104820.2-ITGA4	Blacklisted fusion genes
	similar_symbols							AC105402.3-USP8	Blacklisted fusion genes
								AC108488.4-ADI1	Blacklisted fusion genes
								AC114730.2-ING5	Blacklisted fusion genes
								AC114755.3-C6ORF106	Blacklisted fusion genes
								AC126365.1-RPS6KB1	Blacklisted fusion genes
								AC133528.2-ING5	Blacklisted fusion genes
								ACSS1-APMAP	Blacklisted fusion genes
								ACTB-MALAT1	Blacklisted fusion genes
								ACTG1-AC139143.2	Blacklisted fusion genes
								ACTR2-MALAT1	Blacklisted fusion genes
								ACTR3-MALAT1	Blacklisted fusion genes
								ADD1-SH3BP2	Blacklisted fusion genes
								ADD1-WI2-89927D4.1	Blacklisted fusion genes
								ADRBK2-CRYBB2P1	Blacklisted fusion genes
								ADRM1-OSBPL2	Blacklisted fusion genes
								ADSL-TNRC6B	Blacklisted fusion genes
								AE000661.37-STAT5B	Blacklisted fusion genes
								AF013593.1-NAB1	Blacklisted fusion genes
								AF165138.7-SAMSN1	Blacklisted fusion genes
								AFF3-REV1	Blacklisted fusion genes
								AGO2-DLEU2	Blacklisted fusion genes
								AGTPBP1-DLEU2	Blacklisted fusion genes
								AIF1L-NUP214	Blacklisted fusion genes
								AK3-CDC37L1-AS1	Blacklisted fusion genes
								AK7-PAPOLA	Blacklisted fusion genes
								AKAP13-LINC01578	Blacklisted fusion genes
								AL122127.25-KIAA0125	Blacklisted fusion genes
								AL136419.6-TM9SF1	Blacklisted fusion genes
								ALDH8A1-HBS1L	Blacklisted fusion genes
								ALYREF-AC005102.1	Blacklisted fusion genes
								AMBRA1-CHRM4	Blacklisted fusion genes
								AMY2B-RPL30	Blacklisted fusion genes
								ANAPC15-LAMTOR1	Blacklisted fusion genes
								ANKAR-ASNSD1	Blacklisted fusion genes
								ANKLE2-CHFR	Blacklisted fusion genes
								ANKLE2-POLE	Blacklisted fusion genes
								ANKRD10-MALAT1	Blacklisted fusion genes
								ANKRD11-LINC01578	Blacklisted fusion genes
								ANKRD18A-ANKRD18CP	Blacklisted fusion genes
								ANKRD18CP-ANKRD18A	Blacklisted fusion genes
								ANKRD20A5P-BP-2189O9.2	Blacklisted fusion genes
								ANKRD28-RPS24	Blacklisted fusion genes
								ANKRD36C-LINC00342	Blacklisted fusion genes
								ANKRD62P1-PARP4P3-SLC25A15P5	Blacklisted fusion genes
								ANP32A-LINC01578	Blacklisted fusion genes
								ANXA7-CFAP70	Blacklisted fusion genes
								AP000350.6-KLHL5	Blacklisted fusion genes
								AP3S1-COMMD10	Blacklisted fusion genes
								ARHGAP11A-SCG5	Blacklisted fusion genes
								ARHGEF1-CD79A	Blacklisted fusion genes
								ARID4B-MALAT1	Blacklisted fusion genes
								ARID5A-FGD5-AS1	Blacklisted fusion genes
								ARID5B-MALAT1	Blacklisted fusion genes
								ARL14EP-AC007899.3	Blacklisted fusion genes
								ARL6IP1-SMG1	Blacklisted fusion genes
								ARL8B-EDEM1	Blacklisted fusion genes
								ARPC1B-BUD31	Blacklisted fusion genes
								ASNSD1-ANKAR	Blacklisted fusion genes
								ATF6-RPL38	Blacklisted fusion genes
								ATG16L1-INPP5D	Blacklisted fusion genes
								ATM-CUL5	Blacklisted fusion genes
								ATP5G3-ATF2	Blacklisted fusion genes
								ATP5J2-ZNF394	Blacklisted fusion genes
								ATP6V1C1-KB-1507C5.4	Blacklisted fusion genes
								ATRX-MIR325HG	Blacklisted fusion genes
								AUH-NFIL3	Blacklisted fusion genes
								AZIN1-KLF10	Blacklisted fusion genes
								B2M-LINC01578	Blacklisted fusion genes
								B2M-LINC-PINT	Blacklisted fusion genes
								B2M-TRIM69	Blacklisted fusion genes
								B3GNT2-COMMD1	Blacklisted fusion genes
								BAALC-AS1-SLC25A32	Blacklisted fusion genes
								BANP-RRN3P2	Blacklisted fusion genes
								BANP-SNX29P2	Blacklisted fusion genes
								BCKDK-KAT8	Blacklisted fusion genes
								BCL11A-MALAT1	Blacklisted fusion genes
								BCL7A-MLXIP	Blacklisted fusion genes
								BDP1-BDP1P	Blacklisted fusion genes
								BDP1P-BDP1	Blacklisted fusion genes
								BICD2-IPPK	Blacklisted fusion genes
								BMS1P4-AGAP11	Blacklisted fusion genes
								BRAP-MALAT1	Blacklisted fusion genes
								BRD1-C22ORF34	Blacklisted fusion genes
								BRF1-PACS2	Blacklisted fusion genes
								BROX-FAM177B	Blacklisted fusion genes
								BTAF1-TNKS2	Blacklisted fusion genes
								C11ORF74-RAG1	Blacklisted fusion genes
								C14ORF119-AE000661.37	Blacklisted fusion genes
								C16ORF72-MALAT1	Blacklisted fusion genes
								C1GALT1-AC005532.5	Blacklisted fusion genes
								C1QTNF4-KBTBD4	Blacklisted fusion genes
								C20ORF197-MIR646HG	Blacklisted fusion genes
								C22ORF34-BRD1	Blacklisted fusion genes
								C22ORF34-DDX5	Blacklisted fusion genes
								C5ORF56-RAD50	Blacklisted fusion genes
								C6ORF106-AC114755.3	Blacklisted fusion genes
								C7ORF26-ZNF853	Blacklisted fusion genes
								CAB39-RPL19	Blacklisted fusion genes
								CACNB1-ARL5C	Blacklisted fusion genes
								CAMK2A-CD74	Blacklisted fusion genes
								CANX-MALAT1	Blacklisted fusion genes
								CASC1-KRAS	Blacklisted fusion genes
								CAST-MALAT1	Blacklisted fusion genes
								CCAR2-MALAT1	Blacklisted fusion genes
								CCDC122-ENOX1	Blacklisted fusion genes
								CCDC163P-TESK2	Blacklisted fusion genes
								CCDC26-LINC00977	Blacklisted fusion genes
								CCDC85C-MALAT1	Blacklisted fusion genes
								CCND3-MED20	Blacklisted fusion genes
								CCNG1-HMMR	Blacklisted fusion genes
								CCNL1-MALAT1	Blacklisted fusion genes
								CD69-MALAT1	Blacklisted fusion genes
								CD74-ARSI	Blacklisted fusion genes
								CD79B-GH1	Blacklisted fusion genes
								CDC123-CAMK1D	Blacklisted fusion genes
								CDK6-MALAT1	Blacklisted fusion genes
								CDKAL1-CASC15	Blacklisted fusion genes
								CDR2-RRN3P2	Blacklisted fusion genes
								CENPF-MALAT1	Blacklisted fusion genes
								CERS3-LINS	Blacklisted fusion genes
								CH17-373J23.1-AGO2	Blacklisted fusion genes
								CH17-373J23.1-CREBBP	Blacklisted fusion genes
								CHD2-MALAT1	Blacklisted fusion genes
								CHD4-MALAT1	Blacklisted fusion genes
								CHD4-NOP2	Blacklisted fusion genes
								CHST11-LINC01578	Blacklisted fusion genes
								CHST2-SLC9A9-AS1	Blacklisted fusion genes
								CHST2-SLC9A9-AS2	Blacklisted fusion genes
								CIITA-CLEC16A	Blacklisted fusion genes
								CKLF-CMTM2	Blacklisted fusion genes
								CLEC16A-CIITA	Blacklisted fusion genes
								CLN8-ARHGEF10	Blacklisted fusion genes
								CLPX-MALAT1	Blacklisted fusion genes
								CLTC-VMP1	Blacklisted fusion genes
								CNR2-FUCA1	Blacklisted fusion genes
								CNTRL-MALAT1	Blacklisted fusion genes
								COLGALT1-FAM129C	Blacklisted fusion genes
								COMMD10-AP3S1	Blacklisted fusion genes
								COMMD1-B3GNT2	Blacklisted fusion genes
								CRELD1-PRRT3-AS1	Blacklisted fusion genes
								CRHR1-IT1-KANSL1	Blacklisted fusion genes
								CRK-YWHAE	Blacklisted fusion genes
								CRYBB2P1-ADRBK2	Blacklisted fusion genes
								CSNK1A1-FLNB-AS1	Blacklisted fusion genes
								CSNK2A2-MALAT1	Blacklisted fusion genes
								CTDP1-NFATC1	Blacklisted fusion genes
								CTDSP2-AVIL	Blacklisted fusion genes
								CTDSPL2-B2M	Blacklisted fusion genes
								CTGLF8P-BMS1P4	Blacklisted fusion genes
								CUL5-ACAT1	Blacklisted fusion genes
								CUTC-ABCC2	Blacklisted fusion genes
								CUX1-LINC01578	Blacklisted fusion genes
								CUX1-RPS11	Blacklisted fusion genes
								CWC25-PIP4K2B	Blacklisted fusion genes
								CXCR4-LINC01578	Blacklisted fusion genes
								CXCR4-MALAT1	Blacklisted fusion genes
								CYSLTR2-RB1	Blacklisted fusion genes
								CYTIP-ERMN	Blacklisted fusion genes
								DBT-LRRC39	Blacklisted fusion genes
								DDB1-VWCE	Blacklisted fusion genes
								DDX12P-DDX11	Blacklisted fusion genes
								DDX21-MALAT1	Blacklisted fusion genes
								DDX39B-MALAT1	Blacklisted fusion genes
								DDX3P3-DDX3X	Blacklisted fusion genes
								DDX3X-DDX3P3	Blacklisted fusion genes
								DDX3X-USP9X	Blacklisted fusion genes
								DDX3Y-USP9Y	Blacklisted fusion genes
								DDX46-CAMLG	Blacklisted fusion genes
								DDX5-DLEU2	Blacklisted fusion genes
								DDX5-LINC01237	Blacklisted fusion genes
								DDX5-LINC-PINT	Blacklisted fusion genes
								DDX5-MALAT1	Blacklisted fusion genes
								DDX5-RIMKLB	Blacklisted fusion genes
								DDX5-SMURF2	Blacklisted fusion genes
								DDX60-MALAT1	Blacklisted fusion genes
								DEF6-PPARD	Blacklisted fusion genes
								DENR-CCDC62	Blacklisted fusion genes
								DHX40-CLTC	Blacklisted fusion genes
								DHX40-TBC1D3P1-DHX40P1	Blacklisted fusion genes
								DIP2B-ATF1	Blacklisted fusion genes
								DLEU2-AGTPBP1	Blacklisted fusion genes
								DLEU2-CTDP1	Blacklisted fusion genes
								DLEU2-DLEU2L	Blacklisted fusion genes
								DLEU2-KPNA3	Blacklisted fusion genes
								DLEU2-NR3C1	Blacklisted fusion genes
								DLEU2-NRIP1	Blacklisted fusion genes
								DLEU2-PAN3	Blacklisted fusion genes
								DLEU2-RBBP6	Blacklisted fusion genes
								DLEU2-SYNCRIP	Blacklisted fusion genes
								DLEU7-AS1-RNASEH2B	Blacklisted fusion genes
								DMC1-DDX17	Blacklisted fusion genes
								DNAJC17-RMDN3	Blacklisted fusion genes
								DNTT-MALAT1	Blacklisted fusion genes
								DOCK2-MALAT1	Blacklisted fusion genes
								DPEP1-SPATA33	Blacklisted fusion genes
								DPY19L1-DPY19L1P1	Blacklisted fusion genes
								DPY19L1P1-DPY19L1	Blacklisted fusion genes
								DRICH1-KB-208E9.1	Blacklisted fusion genes
								DSCC1-TAF2	Blacklisted fusion genes
								DTX3L-PARP15	Blacklisted fusion genes
								DUSP12-ATF6	Blacklisted fusion genes
								DVL3-AP2M1	Blacklisted fusion genes
								DYRK1A-TTC3	Blacklisted fusion genes
								E2F1-NECAB3	Blacklisted fusion genes
								EAF2-SLC15A2	Blacklisted fusion genes
								EBLN3-ZCCHC7	Blacklisted fusion genes
								EEF2-RPL37A	Blacklisted fusion genes
								EGR3-BIN3	Blacklisted fusion genes
								EIF2AK2-HEATR5B	Blacklisted fusion genes
								EIF2S2-EIF2S2P2	Blacklisted fusion genes
								EIF3K-ACTN4	Blacklisted fusion genes
								EIF4A2-MALAT1	Blacklisted fusion genes
								EIF4G2-MALAT1	Blacklisted fusion genes
								EIF5-MALAT1	Blacklisted fusion genes
								ELAVL1-TIMM44	Blacklisted fusion genes
								ELF1-MALAT1	Blacklisted fusion genes
								ELMSAN1-MALAT1	Blacklisted fusion genes
								EMC3-AS1-FANCD2	Blacklisted fusion genes
								EMC3-PRRT3	Blacklisted fusion genes
								ENTPD1-C10ORF131	Blacklisted fusion genes
								EOGT-TMF1	Blacklisted fusion genes
								ERGIC1-MALAT1	Blacklisted fusion genes
								ERG-LINC01423	Blacklisted fusion genes
								EWSR1-MALAT1	Blacklisted fusion genes
								EZR-MALAT1	Blacklisted fusion genes
								FAM117A-SLC35B1	Blacklisted fusion genes
								FAM129C-COLGALT1	Blacklisted fusion genes
								FAM129C-PGLS	Blacklisted fusion genes
								FAM160B1-ATRNL1	Blacklisted fusion genes
								FAM204BP-FAM204A	Blacklisted fusion genes
								FAM20B-TOR3A	Blacklisted fusion genes
								FAM53A-SLBP	Blacklisted fusion genes
								FAM60A-DENND5B	Blacklisted fusion genes
								FAM60A-FAM60CP	Blacklisted fusion genes
								FAM86DP-EVA1C	Blacklisted fusion genes
								FANCD2-EMC3-AS1	Blacklisted fusion genes
								FARSA-SYCE2	Blacklisted fusion genes
								FBXO25-AC093642.5	Blacklisted fusion genes
								FGD5-AS1-MAD1L1	Blacklisted fusion genes
								FGD5-AS1-PPP1R16B	Blacklisted fusion genes
								FHL3-SF3A3	Blacklisted fusion genes
								FLJ22447-PRKCH	Blacklisted fusion genes
								FOXK1-MALAT1	Blacklisted fusion genes
								FOXK2-FGD5-AS1	Blacklisted fusion genes
								FTSJ2-SNX8	Blacklisted fusion genes
								FUCA1-CNR2	Blacklisted fusion genes
								FUT7-ABCA2	Blacklisted fusion genes
								FXYD6-FXYD2-DSCAML1	Blacklisted fusion genes
								G2E3-SCFD1	Blacklisted fusion genes
								GAB1-SMARCA5	Blacklisted fusion genes
								GABRR2-UBE2J1	Blacklisted fusion genes
								GDI2-MALAT1	Blacklisted fusion genes
								GDPGP1-TTLL13P	Blacklisted fusion genes
								GIMAP2-GIMAP1-GIMAP5	Blacklisted fusion genes
								GMEB2-STMN3	Blacklisted fusion genes
								GNAQ-RPS24	Blacklisted fusion genes
								GPBP1L1-CCDC17	Blacklisted fusion genes
								GPR176-FSIP1	Blacklisted fusion genes
								GRHPR-ZCCHC7	Blacklisted fusion genes
								GRK6-PRR7	Blacklisted fusion genes
								GS1-124K5.12-GS1-124K5.2	Blacklisted fusion genes
								GS1-124K5.2-GS1-124K5.12	Blacklisted fusion genes
								GSR-GTF2E2	Blacklisted fusion genes
								GUSBP1-LINC00680	Blacklisted fusion genes
								GYPA-GYPE	Blacklisted fusion genes
								GYPE-GYPA	Blacklisted fusion genes
								H2AFY-MALAT1	Blacklisted fusion genes
								H3F3B-RPL30	Blacklisted fusion genes
								H3F3B-RPS24	Blacklisted fusion genes
								HBB-AC008440.5	Blacklisted fusion genes
								HBB-ILF3-AS1	Blacklisted fusion genes
								HBB-NEAT1	Blacklisted fusion genes
								HDAC3-DIAPH1	Blacklisted fusion genes
								HEATR5B-EIF2AK2	Blacklisted fusion genes
								HECA-ABRACL	Blacklisted fusion genes
								HELZ-MALAT1	Blacklisted fusion genes
								HELZ-PSMD12	Blacklisted fusion genes
								HERC1-MALAT1	Blacklisted fusion genes
								HERC2-HERC2P10	Blacklisted fusion genes
								HERC2P10-HERC2	Blacklisted fusion genes
								HERC3-FAM13A-AS1	Blacklisted fusion genes
								HERC3-MALAT1	Blacklisted fusion genes
								HIF1A-MALAT1	Blacklisted fusion genes
								HIF1A-PRKCH	Blacklisted fusion genes
								HIST1H2AC-HIST1H2BH	Blacklisted fusion genes
								HNRNPH1-MALAT1	Blacklisted fusion genes
								HNRNPU-MALAT1	Blacklisted fusion genes
								HSP90AA1-MALAT1	Blacklisted fusion genes
								HSPA5-MALAT1	Blacklisted fusion genes
								HSPA9-MALAT1	Blacklisted fusion genes
								HSPB11-YIPF1	Blacklisted fusion genes
								HUWE1-MALAT1	Blacklisted fusion genes
								HYLS1-DDX25	Blacklisted fusion genes
								IDI1-MALAT1	Blacklisted fusion genes
								IFI35-RPL27	Blacklisted fusion genes
								IGHV4-34-CH17-60O17.1	Blacklisted fusion genes
								IKZF3-MALAT1	Blacklisted fusion genes
								ING5-AC133528.2	Blacklisted fusion genes
								INIP-C9ORF147	Blacklisted fusion genes
								INPP5D-ATG16L1	Blacklisted fusion genes
								INPP5D-DGKD	Blacklisted fusion genes
								INPP5D-MALAT1	Blacklisted fusion genes
								IPO5-MALAT1	Blacklisted fusion genes
								IPPK-BICD2	Blacklisted fusion genes
								IQCB1-IQCB2P	Blacklisted fusion genes
								IRS2-RPL30	Blacklisted fusion genes
								ITGA4-AC104820.2	Blacklisted fusion genes
								ITGB2-SUMO3	Blacklisted fusion genes
								ITM2B-RB1	Blacklisted fusion genes
								ITSN2-MALAT1	Blacklisted fusion genes
								JAK3-INSL3	Blacklisted fusion genes
								JMJD1C-MALAT1	Blacklisted fusion genes
								KANSL1-CRHR1-IT1	Blacklisted fusion genes
								KAT6A-MALAT1	Blacklisted fusion genes
								KAT7-MALAT1	Blacklisted fusion genes
								KATNAL1-LINC00426	Blacklisted fusion genes
								KB-1507C5.4-ATP6V1C1	Blacklisted fusion genes
								KB-1572G7.2-AP000347.4	Blacklisted fusion genes
								KCTD1-PCAT18	Blacklisted fusion genes
								KCTD7-GS1-124K5.2	Blacklisted fusion genes
								KDM3A-MALAT1	Blacklisted fusion genes
								KIAA0355-LSM14A	Blacklisted fusion genes
								KIAA0368-MALAT1	Blacklisted fusion genes
								KIAA0391-PSMA6P4	Blacklisted fusion genes
								KIAA0922-MALAT1	Blacklisted fusion genes
								KIAA0922-MND1	Blacklisted fusion genes
								KLF10-AZIN1	Blacklisted fusion genes
								KLF6-LINC-PINT	Blacklisted fusion genes
								KLF6-MALAT1	Blacklisted fusion genes
								KLHL24-YEATS2	Blacklisted fusion genes
								KLHL33-TEP1	Blacklisted fusion genes
								KLHL5-AP000350.6	Blacklisted fusion genes
								KMT2C-MALAT1	Blacklisted fusion genes
								KMT2E-MALAT1	Blacklisted fusion genes
								LAPTM5-LINC01578	Blacklisted fusion genes
								LARS2-LIMD1	Blacklisted fusion genes
								LBH-YPEL5	Blacklisted fusion genes
								LIMD1-SACM1L	Blacklisted fusion genes
								LINC00426-KATNAL1	Blacklisted fusion genes
								LINC00467-TRAF5	Blacklisted fusion genes
								LINC00618-VRK1	Blacklisted fusion genes
								LINC00674-SMURF2	Blacklisted fusion genes
								LINC00680-GUSBP1	Blacklisted fusion genes
								LINC00680-GUSBP4	Blacklisted fusion genes
								LINC00977-CCDC26	Blacklisted fusion genes
								LINC00996-GIMAP8	Blacklisted fusion genes
								LINC01176-ZNRF2	Blacklisted fusion genes
								LINC01222-MIR181A1HG	Blacklisted fusion genes
								LINC01237-AC093642.5	Blacklisted fusion genes
								LINC01237-DDX5	Blacklisted fusion genes
								LINC01237-FGD5-AS1	Blacklisted fusion genes
								LINC01237-FYTTD1	Blacklisted fusion genes
								LINC01237-GNAS	Blacklisted fusion genes
								LINC01237-ING5	Blacklisted fusion genes
								LINC01237-IRX2	Blacklisted fusion genes
								LINC01237-LINC01578	Blacklisted fusion genes
								LINC01237-PTMA	Blacklisted fusion genes
								LINC01237-PTP4A1	Blacklisted fusion genes
								LINC01237-SET	Blacklisted fusion genes
								LINC01237-SF1	Blacklisted fusion genes
								LINC01237-SUMO3	Blacklisted fusion genes
								LINC01237-THAP4	Blacklisted fusion genes
								LINC01237-TOP2B	Blacklisted fusion genes
								LINC01237-UBC	Blacklisted fusion genes
								LINC01237-YPEL5	Blacklisted fusion genes
								LINC01250-AC019118.3	Blacklisted fusion genes
								LINC01578-AGAP1	Blacklisted fusion genes
								LINC01578-B2M	Blacklisted fusion genes
								LINC01578-JARID2	Blacklisted fusion genes
								LINC01578-MEF2A	Blacklisted fusion genes
								LINC01578-ZEB2	Blacklisted fusion genes
								LINC01578-ZZZ3	Blacklisted fusion genes
								LINC-PINT-AC058791.1	Blacklisted fusion genes
								LINC-PINT-B2M	Blacklisted fusion genes
								LINC-PINT-CXCR4	Blacklisted fusion genes
								LINC-PINT-FGD5-AS1	Blacklisted fusion genes
								LINC-PINT-FYTTD1	Blacklisted fusion genes
								LINC-PINT-KLHL24	Blacklisted fusion genes
								LINC-PINT-LINC01578	Blacklisted fusion genes
								LINC-PINT-MKLN1	Blacklisted fusion genes
								LINC-PINT-PNRC1	Blacklisted fusion genes
								LINC-PINT-PTP4A1	Blacklisted fusion genes
								LINC-PINT-SEPT7	Blacklisted fusion genes
								LINC-PINT-TSC22D3	Blacklisted fusion genes
								LINC-PINT-UBC	Blacklisted fusion genes
								LINC-PINT-YPEL5	Blacklisted fusion genes
								LMBRD2-UGT3A2	Blacklisted fusion genes
								LMO7-UCHL3	Blacklisted fusion genes
								LRMP-MALAT1	Blacklisted fusion genes
								LRP10-REM2	Blacklisted fusion genes
								LRRC6-TMEM71	Blacklisted fusion genes
								LRRFIP1-MALAT1	Blacklisted fusion genes
								LRRFIP1-RPS14	Blacklisted fusion genes
								LSP1-TNNT3	Blacklisted fusion genes
								LZTFL1-SLC6A20	Blacklisted fusion genes
								MAD1L1-FGD5-AS1	Blacklisted fusion genes
								MAGOH2P-MAGOH	Blacklisted fusion genes
								MAGOHB-KLRAP1	Blacklisted fusion genes
								MAGOH-MAGOH2P	Blacklisted fusion genes
								MAGT1-ATRX	Blacklisted fusion genes
								MALAT1-ACTR2	Blacklisted fusion genes
								MALAT1-ACTR3	Blacklisted fusion genes
								MALAT1-ARID4B	Blacklisted fusion genes
								MALAT1-ARID5B	Blacklisted fusion genes
								MALAT1-BCL11A	Blacklisted fusion genes
								MALAT1-CANX	Blacklisted fusion genes
								MALAT1-CAST	Blacklisted fusion genes
								MALAT1-CCAR2	Blacklisted fusion genes
								MALAT1-CCDC85C	Blacklisted fusion genes
								MALAT1-CCNL1	Blacklisted fusion genes
								MALAT1-CDK6	Blacklisted fusion genes
								MALAT1-CENPF	Blacklisted fusion genes
								MALAT1-CHD2	Blacklisted fusion genes
								MALAT1-CLEC12A	Blacklisted fusion genes
								MALAT1-CNTRL	Blacklisted fusion genes
								MALAT1-CSNK2A2	Blacklisted fusion genes
								MALAT1-DOCK2	Blacklisted fusion genes
								MALAT1-EIF4G2	Blacklisted fusion genes
								MALAT1-ELF1	Blacklisted fusion genes
								MALAT1-ELMSAN1	Blacklisted fusion genes
								MALAT1-ERGIC1	Blacklisted fusion genes
								MALAT1-EZR	Blacklisted fusion genes
								MALAT1-FOXK1	Blacklisted fusion genes
								MALAT1-H2AFY	Blacklisted fusion genes
								MALAT1-HELZ	Blacklisted fusion genes
								MALAT1-HERC1	Blacklisted fusion genes
								MALAT1-HERC3	Blacklisted fusion genes
								MALAT1-HIF1A	Blacklisted fusion genes
								MALAT1-HIST1H2BD	Blacklisted fusion genes
								MALAT1-HNRNPA2B1	Blacklisted fusion genes
								MALAT1-HNRNPH1	Blacklisted fusion genes
								MALAT1-HNRNPU	Blacklisted fusion genes
								MALAT1-HSP90AA1	Blacklisted fusion genes
								MALAT1-HSPA5	Blacklisted fusion genes
								MALAT1-HUWE1	Blacklisted fusion genes
								MALAT1-IDI1	Blacklisted fusion genes
								MALAT1-INPP5D	Blacklisted fusion genes
								MALAT1-IPO5	Blacklisted fusion genes
								MALAT1-ITSN2	Blacklisted fusion genes
								MALAT1-JMJD1C	Blacklisted fusion genes
								MALAT1-KAT6A	Blacklisted fusion genes
								MALAT1-KAT7	Blacklisted fusion genes
								MALAT1-KDM3A	Blacklisted fusion genes
								MALAT1-KIAA0368	Blacklisted fusion genes
								MALAT1-KIAA0922	Blacklisted fusion genes
								MALAT1-KMT2C	Blacklisted fusion genes
								MALAT1-KMT2E	Blacklisted fusion genes
								MALAT1-LRMP	Blacklisted fusion genes
								MALAT1-LRRFIP1	Blacklisted fusion genes
								MALAT1-MAN1A2	Blacklisted fusion genes
								MALAT1-MARCH7	Blacklisted fusion genes
								MALAT1-MBNL1	Blacklisted fusion genes
								MALAT1-MDM2	Blacklisted fusion genes
								MALAT1-MED13L	Blacklisted fusion genes
								MALAT1-METTL9	Blacklisted fusion genes
								MALAT1-MGA	Blacklisted fusion genes
								MALAT1-MIS18BP1	Blacklisted fusion genes
								MALAT1-MME	Blacklisted fusion genes
								MALAT1-NAP1L1	Blacklisted fusion genes
								MALAT1-NCOR1	Blacklisted fusion genes
								MALAT1-NUDT3	Blacklisted fusion genes
								MALAT1-NUFIP2	Blacklisted fusion genes
								MALAT1-NUP88	Blacklisted fusion genes
								MALAT1-PARP15	Blacklisted fusion genes
								MALAT1-PCBP2	Blacklisted fusion genes
								MALAT1-PHIP	Blacklisted fusion genes
								MALAT1-POLR2B	Blacklisted fusion genes
								MALAT1-PPP2R5C	Blacklisted fusion genes
								MALAT1-PRPF40A	Blacklisted fusion genes
								MALAT1-PRRC2C	Blacklisted fusion genes
								MALAT1-PTPRC	Blacklisted fusion genes
								MALAT1-PUM2	Blacklisted fusion genes
								MALAT1-RBM26	Blacklisted fusion genes
								MALAT1-RBM3	Blacklisted fusion genes
								MALAT1-RCC2	Blacklisted fusion genes
								MALAT1-RIF1	Blacklisted fusion genes
								MALAT1-RIOK3	Blacklisted fusion genes
								MALAT1-RNF213	Blacklisted fusion genes
								MALAT1-ROCK1	Blacklisted fusion genes
								MALAT1-RPS4X	Blacklisted fusion genes
								MALAT1-RPS6	Blacklisted fusion genes
								MALAT1-SERTAD2	Blacklisted fusion genes
								MALAT1-SETD2	Blacklisted fusion genes
								MALAT1-SETX	Blacklisted fusion genes
								MALAT1-SF1	Blacklisted fusion genes
								MALAT1-SF3B1	Blacklisted fusion genes
								MALAT1-SFPQ	Blacklisted fusion genes
								MALAT1-SKP1	Blacklisted fusion genes
								MALAT1-SLC9A7	Blacklisted fusion genes
								MALAT1-SNRPB2	Blacklisted fusion genes
								MALAT1-SORL1	Blacklisted fusion genes
								MALAT1-SPTBN1	Blacklisted fusion genes
								MALAT1-SRSF5	Blacklisted fusion genes
								MALAT1-SSH2	Blacklisted fusion genes
								MALAT1-STAG2	Blacklisted fusion genes
								MALAT1-STAP1	Blacklisted fusion genes
								MALAT1-STMN1	Blacklisted fusion genes
								MALAT1-SYNE2	Blacklisted fusion genes
								MALAT1-TERF2IP	Blacklisted fusion genes
								MALAT1-THRAP3	Blacklisted fusion genes
								MALAT1-TIAM2	Blacklisted fusion genes
								MALAT1-TM9SF3	Blacklisted fusion genes
								MALAT1-TOP2B	Blacklisted fusion genes
								MALAT1-TRDC	Blacklisted fusion genes
								MALAT1-TSC22D3	Blacklisted fusion genes
								MALAT1-TSIX	Blacklisted fusion genes
								MALAT1-TULP4	Blacklisted fusion genes
								MALAT1-USP15	Blacklisted fusion genes
								MALAT1-VPS13C	Blacklisted fusion genes
								MALAT1-XIAP	Blacklisted fusion genes
								MALRD1-PLXDC2	Blacklisted fusion genes
								MAML1-SQSTM1	Blacklisted fusion genes
								MAN1A2-MALAT1	Blacklisted fusion genes
								MATR3-PAIP2	Blacklisted fusion genes
								MAVS-PANK2	Blacklisted fusion genes
								MBNL1-MALAT1	Blacklisted fusion genes
								MDM2-MALAT1	Blacklisted fusion genes
								MED13L-MALAT1	Blacklisted fusion genes
								MED31-KIAA0753	Blacklisted fusion genes
								METAP2-VEZT	Blacklisted fusion genes
								METRNL-TBCD	Blacklisted fusion genes
								METTL23-MFSD11	Blacklisted fusion genes
								METTL9-MALAT1	Blacklisted fusion genes
								MFSD1-GFM1	Blacklisted fusion genes
								MGA-MALAT1	Blacklisted fusion genes
								MICALL1-POLR2F	Blacklisted fusion genes
								MIR181A1HG-LINC01222	Blacklisted fusion genes
								MIR762HG-ZNF720	Blacklisted fusion genes
								MIR99AHG-NRIP1	Blacklisted fusion genes
								MIS18BP1-MALAT1	Blacklisted fusion genes
								MKLN1-LINC-PINT	Blacklisted fusion genes
								MLXIP-BCL7A	Blacklisted fusion genes
								MME-MALAT1	Blacklisted fusion genes
								MNAT1-SLC38A6	Blacklisted fusion genes
								MND1-KIAA0922	Blacklisted fusion genes
								MOB3B-EQTN	Blacklisted fusion genes
								MPP1-MALAT1	Blacklisted fusion genes
								MRC1-TMEM236	Blacklisted fusion genes
								MRPS31P4-HNRNPA1L2	Blacklisted fusion genes
								MRPS35-ERCC5	Blacklisted fusion genes
								MSL2-STAG1	Blacklisted fusion genes
								MTFMT-MALAT1	Blacklisted fusion genes
								MTG1-SCART1	Blacklisted fusion genes
								MXD4-HAUS3	Blacklisted fusion genes
								MYH3-SCO1	Blacklisted fusion genes
								NAB1-AF013593.1	Blacklisted fusion genes
								NAP1L1-MALAT1	Blacklisted fusion genes
								NBPF13P-PDE4DIP	Blacklisted fusion genes
								NBPF13P-PDE4DIP1	Blacklisted fusion genes
								NCBP1-MALAT1	Blacklisted fusion genes
								NCL-MALAT1	Blacklisted fusion genes
								NCOR1-MALAT1	Blacklisted fusion genes
								NDUFAF6-PLEKHF2	Blacklisted fusion genes
								NDUFV2-NDUFV2P1	Blacklisted fusion genes
								NEAT1-HBB	Blacklisted fusion genes
								NEAT1-PAK1	Blacklisted fusion genes
								NEDD8-MDP1-TINF2	Blacklisted fusion genes
								NEDD8-TINF2	Blacklisted fusion genes
								NEIL1-RPL37A	Blacklisted fusion genes
								NEIL1-RPS4X	Blacklisted fusion genes
								NFATC1-CTDP1	Blacklisted fusion genes
								NFE2L1-SNX11	Blacklisted fusion genes
								NGLY1-TOP2B	Blacklisted fusion genes
								NOP2-CHD4	Blacklisted fusion genes
								NOP58-BMPR2	Blacklisted fusion genes
								NPL-DHX9	Blacklisted fusion genes
								NUDT3-MALAT1	Blacklisted fusion genes
								NUFIP2-MALAT1	Blacklisted fusion genes
								NUMA1-MALAT1	Blacklisted fusion genes
								NUP214-AIF1L	Blacklisted fusion genes
								NUP88-MALAT1	Blacklisted fusion genes
								NUSAP1-OIP5-AS1	Blacklisted fusion genes
								NUTM2B-AS1-NUTM2A-AS1	Blacklisted fusion genes
								NXN-ABR	Blacklisted fusion genes
								ODF2-GLE1	Blacklisted fusion genes
								OGT-ACRC	Blacklisted fusion genes
								OR51B4-AC104389.28	Blacklisted fusion genes
								OR5P2-OVCH2	Blacklisted fusion genes
								ORMDL3-GSDMB	Blacklisted fusion genes
								OXTR-SSUH2	Blacklisted fusion genes
								PACS2-BRF1	Blacklisted fusion genes
								PAICS-SRP72	Blacklisted fusion genes
								PAIP2-MATR3	Blacklisted fusion genes
								PAK1-GDPD4	Blacklisted fusion genes
								PANK2-MAVS	Blacklisted fusion genes
								PAPOLA-AK7	Blacklisted fusion genes
								PARP11-CRACR2A	Blacklisted fusion genes
								PARP14-MALAT1	Blacklisted fusion genes
								PARP15-DTX3L	Blacklisted fusion genes
								PARP15-MALAT1	Blacklisted fusion genes
								PCAT18-KCTD1	Blacklisted fusion genes
								PCCB-STAG1	Blacklisted fusion genes
								PCDH9-RPS24	Blacklisted fusion genes
								PCMTD1-PXDNL	Blacklisted fusion genes
								PCNPP5-PCNP	Blacklisted fusion genes
								PCNP-PCNPP5	Blacklisted fusion genes
								PDE4DIP1-NBPF13P	Blacklisted fusion genes
								PDE4DIP-NBPF13P	Blacklisted fusion genes
								PDGFRA-FGD5-AS1	Blacklisted fusion genes
								PDXK-RRP1	Blacklisted fusion genes
								PEX26-USP18	Blacklisted fusion genes
								PFAS-RANGRF	Blacklisted fusion genes
								PHF3-PTP4A1	Blacklisted fusion genes
								PHIP-MALAT1	Blacklisted fusion genes
								PIP5K1A-PIPSL	Blacklisted fusion genes
								PITPNA-YWHAE	Blacklisted fusion genes
								PLEKHG1-MTHFD1L	Blacklisted fusion genes
								PLLP-MALAT1	Blacklisted fusion genes
								PMS2CL-POM121	Blacklisted fusion genes
								PMS2P3-POM121	Blacklisted fusion genes
								PNPO-CDK5RAP3	Blacklisted fusion genes
								POLE-ANKLE2	Blacklisted fusion genes
								POLR2B-MALAT1	Blacklisted fusion genes
								POLR2B-REST	Blacklisted fusion genes
								POLR3C-NUDT17	Blacklisted fusion genes
								PPARD-DEF6	Blacklisted fusion genes
								PPP1R16B-FAM83D	Blacklisted fusion genes
								PPP2R5C-MALAT1	Blacklisted fusion genes
								PPP2R5C-RP11-168J18.6	Blacklisted fusion genes
								PRKCH-FLJ22447	Blacklisted fusion genes
								PRKCH-HIF1A	Blacklisted fusion genes
								PROX1-AS1-ZZZ3	Blacklisted fusion genes
								PRPF3-RPRD2	Blacklisted fusion genes
								PRPF40A-MALAT1	Blacklisted fusion genes
								PRPSAP1-QRICH2	Blacklisted fusion genes
								PRR14L-PISD	Blacklisted fusion genes
								PRRC2C-MALAT1	Blacklisted fusion genes
								PRRT3-AS1-CRELD1	Blacklisted fusion genes
								PSMA6P4-KIAA0391	Blacklisted fusion genes
								PSMC5-AC006978.6	Blacklisted fusion genes
								PSME1-DCAF11	Blacklisted fusion genes
								PTGES2-SLC25A25-AS1	Blacklisted fusion genes
								PTMA-LINC01237	Blacklisted fusion genes
								PTP4A1-PHF3	Blacklisted fusion genes
								PTPN22-RSBN1	Blacklisted fusion genes
								PTPRC-MALAT1	Blacklisted fusion genes
								PTPRE-MALAT1	Blacklisted fusion genes
								PTPRG-C3ORF14	Blacklisted fusion genes
								PWWP2B-INPP5A	Blacklisted fusion genes
								QRICH2-PRPSAP1	Blacklisted fusion genes
								RAD18-OXTR	Blacklisted fusion genes
								RAD50-C5ORF56	Blacklisted fusion genes
								RAG1-C11ORF74	Blacklisted fusion genes
								RANBP1-AC090286.2	Blacklisted fusion genes
								RANBP6-KIAA2026	Blacklisted fusion genes
								RB1-CYSLTR2	Blacklisted fusion genes
								RBM25-MALAT1	Blacklisted fusion genes
								RBM39-MALAT1	Blacklisted fusion genes
								RBM47-RPS6	Blacklisted fusion genes
								RCC2-MALAT1	Blacklisted fusion genes
								REST-POLR2B	Blacklisted fusion genes
								RGS1-MALAT1	Blacklisted fusion genes
								RILPL2-SBNO1	Blacklisted fusion genes
								RIOK3-MALAT1	Blacklisted fusion genes
								RNASET2-RPS6KA2	Blacklisted fusion genes
								RNF168-UBXN7	Blacklisted fusion genes
								RNF213-MALAT1	Blacklisted fusion genes
								RNF213-NEAT1	Blacklisted fusion genes
								ROCK1-MALAT1	Blacklisted fusion genes
								RP11-168J18.6-PPP2R5C	Blacklisted fusion genes
								RPL11-SLC2A3	Blacklisted fusion genes
								RPL11-SOX4	Blacklisted fusion genes
								RPL19-CAB39	Blacklisted fusion genes
								RPL23-TMBIM6	Blacklisted fusion genes
								RPL24-ZBTB11	Blacklisted fusion genes
								RPL27A-UBE2G2	Blacklisted fusion genes
								RPL31-AC007390.4	Blacklisted fusion genes
								RPL31-ATM	Blacklisted fusion genes
								RPL31-KLF6	Blacklisted fusion genes
								RPL31-SFPQ	Blacklisted fusion genes
								RPL31-SOX4	Blacklisted fusion genes
								RPL31-TCF4	Blacklisted fusion genes
								RPL31-TFDP2	Blacklisted fusion genes
								RPL34-ARAP2	Blacklisted fusion genes
								RPL37-AC015977.5	Blacklisted fusion genes
								RPL37-AHNAK	Blacklisted fusion genes
								RPL37A-SOX4	Blacklisted fusion genes
								RPL37A-TOP2B	Blacklisted fusion genes
								RPL38-SOX4	Blacklisted fusion genes
								RPL38-TTYH2	Blacklisted fusion genes
								RPL39-IRS2	Blacklisted fusion genes
								RPS11-IRS2	Blacklisted fusion genes
								RPS11-TGOLN2	Blacklisted fusion genes
								RPS24-AUTS2	Blacklisted fusion genes
								RPS24-C5ORF42	Blacklisted fusion genes
								RPS24-IFI44L	Blacklisted fusion genes
								RPS24-KLF6	Blacklisted fusion genes
								RPS24-MIS18BP1	Blacklisted fusion genes
								RPS24-NEAT1	Blacklisted fusion genes
								RPS24-PCDH9	Blacklisted fusion genes
								RPS24-SFPQ	Blacklisted fusion genes
								RPS24-TCF4	Blacklisted fusion genes
								RPS29-KLF6	Blacklisted fusion genes
								RPS29-TUG1	Blacklisted fusion genes
								RPS6KA2-RNASET2	Blacklisted fusion genes
								RPS6KA3-B2M	Blacklisted fusion genes
								RPS6-MALAT1	Blacklisted fusion genes
								RPSAP58-ZNF254	Blacklisted fusion genes
								RPSAP58-ZNF43	Blacklisted fusion genes
								RRM2B-UBR5	Blacklisted fusion genes
								RRN3P2-BANP	Blacklisted fusion genes
								RRN3P2-CDR2	Blacklisted fusion genes
								RSBN1-PTPN22	Blacklisted fusion genes
								RSF1-CLNS1A	Blacklisted fusion genes
								RSL24D1-KB-1562D12.3	Blacklisted fusion genes
								RTEL1-TNFRSF6B-RTEL1P1	Blacklisted fusion genes
								RTFDC1-FAM209B	Blacklisted fusion genes
								RWDD1-RSPH4A	Blacklisted fusion genes
								S100PBP-RBBP4	Blacklisted fusion genes
								S1PR4-NCLN	Blacklisted fusion genes
								SAMHD1-RBL1	Blacklisted fusion genes
								SAMSN1-AF165138.7	Blacklisted fusion genes
								SASH3-MALAT1	Blacklisted fusion genes
								SCN2A-AC013463.2	Blacklisted fusion genes
								SCO1-MYH3	Blacklisted fusion genes
								SCYL2-AC007256.5	Blacklisted fusion genes
								SDE2-MALAT1	Blacklisted fusion genes
								SEC11A-SEC11B	Blacklisted fusion genes
								SEC11B-SEC11A	Blacklisted fusion genes
								SEC31A-LIN54	Blacklisted fusion genes
								SEH1L-CEP192	Blacklisted fusion genes
								SEMA3F-GNAT1	Blacklisted fusion genes
								SEPT11-CCNG2	Blacklisted fusion genes
								SEPT7-LINC-PINT	Blacklisted fusion genes
								SERTAD2-MALAT1	Blacklisted fusion genes
								SETD2-MALAT1	Blacklisted fusion genes
								SETD8-AL356585.3	Blacklisted fusion genes
								SETX-MALAT1	Blacklisted fusion genes
								SF3A3P1-SF3A3	Blacklisted fusion genes
								SF3B1-MALAT1	Blacklisted fusion genes
								SFMBT1-FGD5-AS1	Blacklisted fusion genes
								SFPQ-MALAT1	Blacklisted fusion genes
								SFPQ-RPS24	Blacklisted fusion genes
								SH3BP2-ADD1	Blacklisted fusion genes
								SHANK3-SLC12A7	Blacklisted fusion genes
								SHOC2-PDCD4	Blacklisted fusion genes
								SKI-RER1	Blacklisted fusion genes
								SLC25A16-DNA2	Blacklisted fusion genes
								SLC25A43-SLC25A5	Blacklisted fusion genes
								SLC2A3-RPL34	Blacklisted fusion genes
								SLC38A1-DLEU2	Blacklisted fusion genes
								SLC39A11-RPL34	Blacklisted fusion genes
								SLC43A2-PITPNA	Blacklisted fusion genes
								SLC43A2-RPS21	Blacklisted fusion genes
								SLC43A2-YWHAE	Blacklisted fusion genes
								SLC7A5P1-SMG1	Blacklisted fusion genes
								SLC9A7-MALAT1	Blacklisted fusion genes
								SLC9A9-AS1-CHST2	Blacklisted fusion genes
								SLMO2P3-SLMO2	Blacklisted fusion genes
								SLMO2-SLMO2P3	Blacklisted fusion genes
								SMAP2-ZFP69B	Blacklisted fusion genes
								SMARCA5-GAB1	Blacklisted fusion genes
								SMARCD2-FTSJ3	Blacklisted fusion genes
								SMDT1-NDUFA6-AS1	Blacklisted fusion genes
								SMEK1-CCDC88C	Blacklisted fusion genes
								SMG1-ARL6IP1	Blacklisted fusion genes
								SMOX-LINC01433	Blacklisted fusion genes
								SMURF2-DDX5	Blacklisted fusion genes
								SNRPB2-MALAT1	Blacklisted fusion genes
								SNX11-NFE2L1	Blacklisted fusion genes
								SNX6-BAZ1A	Blacklisted fusion genes
								SNX8-FTSJ2	Blacklisted fusion genes
								SOD2-MALAT1	Blacklisted fusion genes
								SON-MALAT1	Blacklisted fusion genes
								SORL1-MALAT1	Blacklisted fusion genes
								SOX4-RPS14	Blacklisted fusion genes
								SOX4-RPS24	Blacklisted fusion genes
								SPICE1-CFAP44	Blacklisted fusion genes
								SPTBN1-MALAT1	Blacklisted fusion genes
								SPTLC2-RPS24	Blacklisted fusion genes
								SQSTM1-MAML1	Blacklisted fusion genes
								SREK1-ERBB2IP	Blacklisted fusion genes
								SREK1IP1-AP000568.2	Blacklisted fusion genes
								SRSF2-JMJD6	Blacklisted fusion genes
								SRSF2-MALAT1	Blacklisted fusion genes
								SRSF5-MALAT1	Blacklisted fusion genes
								SSBP2-FGD5-AS1	Blacklisted fusion genes
								SSBP2-LINC01578	Blacklisted fusion genes
								SSH2-MALAT1	Blacklisted fusion genes
								ST3GAL1-MIR181A1HG	Blacklisted fusion genes
								ST3GAL1-NDRG1	Blacklisted fusion genes
								STAG1-MSL2	Blacklisted fusion genes
								STAG2-MALAT1	Blacklisted fusion genes
								STAT5B-AE000661.37	Blacklisted fusion genes
								STAT6-MALAT1	Blacklisted fusion genes
								STK17B-MALAT1	Blacklisted fusion genes
								STK32B-LINC01587	Blacklisted fusion genes
								STMN1-MALAT1	Blacklisted fusion genes
								STMN3-GMEB2	Blacklisted fusion genes
								STX7-LINC01013	Blacklisted fusion genes
								SUB1-MALAT1	Blacklisted fusion genes
								SUMO3-DLEU2	Blacklisted fusion genes
								SYNE2-MALAT1	Blacklisted fusion genes
								SYNE3-MALAT1	Blacklisted fusion genes
								SYTL2-PICALM	Blacklisted fusion genes
								SYTL3-TULP4	Blacklisted fusion genes
								TACO1-MAP3K3	Blacklisted fusion genes
								TANGO2-DGCR8	Blacklisted fusion genes
								TARDBPP2-TARDBP	Blacklisted fusion genes
								TAS2R43-TAS2R64P	Blacklisted fusion genes
								TAS2R64P-TAS2R19	Blacklisted fusion genes
								TAS2R64P-TAS2R43	Blacklisted fusion genes
								TBC1D3P1-DHX40P1-DHX40	Blacklisted fusion genes
								TBCD-METRNL	Blacklisted fusion genes
								TBCEL-TECTA	Blacklisted fusion genes
								TCF4-RPL31	Blacklisted fusion genes
								TCF4-RPS11	Blacklisted fusion genes
								TCF4-RPS24	Blacklisted fusion genes
								TCL1A-MALAT1	Blacklisted fusion genes
								TCOF1-MALAT1	Blacklisted fusion genes
								TEP1-CCNB1IP1	Blacklisted fusion genes
								TERF2-TMED6	Blacklisted fusion genes
								TFDP2-GK5	Blacklisted fusion genes
								TFDP2-XRN1	Blacklisted fusion genes
								TFG-GPR128	Blacklisted fusion genes
								THOC7-AC136289.1	Blacklisted fusion genes
								THRAP3-AC073109.2	Blacklisted fusion genes
								TIAM2-MALAT1	Blacklisted fusion genes
								TINF2-NEDD8	Blacklisted fusion genes
								TINF2-NEDD8-MDP1	Blacklisted fusion genes
								TM9SF3-MALAT1	Blacklisted fusion genes
								TMED6-COG8	Blacklisted fusion genes
								TMED6-TERF2	Blacklisted fusion genes
								TMEM11-USP22	Blacklisted fusion genes
								TMEM123-RPL23	Blacklisted fusion genes
								TMEM236-MRC1	Blacklisted fusion genes
								TMEM2-ABHD17B	Blacklisted fusion genes
								TMOD3-MAPK6	Blacklisted fusion genes
								TMSB4Y-KALP	Blacklisted fusion genes
								TNFRSF17-SNX29	Blacklisted fusion genes
								TNNT3-LSP1	Blacklisted fusion genes
								TNRC6B-ADSL	Blacklisted fusion genes
								TOB2-AC007228.9	Blacklisted fusion genes
								TOP2B-MALAT1	Blacklisted fusion genes
								TOP2B-RPL37A	Blacklisted fusion genes
								TPM4-RAB8A	Blacklisted fusion genes
								TRAF5-LINC00467	Blacklisted fusion genes
								TRAPPC9-AGO2	Blacklisted fusion genes
								TRDC-MALAT1	Blacklisted fusion genes
								TRIM33-RPS24	Blacklisted fusion genes
								TRIM69-B2M	Blacklisted fusion genes
								TRIP6-SRRT	Blacklisted fusion genes
								TRPM2-FGD5-AS1	Blacklisted fusion genes
								TRPM7-USP50	Blacklisted fusion genes
								TSC22D3-MALAT1	Blacklisted fusion genes
								TSC22D3-NEAT1	Blacklisted fusion genes
								TSIX-MALAT1	Blacklisted fusion genes
								TSPAN14-SH2D4B	Blacklisted fusion genes
								TTYH2-RPL38	Blacklisted fusion genes
								TULP4-MALAT1	Blacklisted fusion genes
								TXLNG-RBBP7	Blacklisted fusion genes
								TXNRD3-C3ORF22	Blacklisted fusion genes
								UBE2G1-ANKFY1	Blacklisted fusion genes
								UBE2G2-RPL37A	Blacklisted fusion genes
								UBE2J1-GABRR2	Blacklisted fusion genes
								UBE2V2-UBE2V2P3	Blacklisted fusion genes
								UBXN7-RNF168	Blacklisted fusion genes
								UCHL3-LMO7	Blacklisted fusion genes
								UHRF2P1-UHRF2	Blacklisted fusion genes
								URAD-FLT3	Blacklisted fusion genes
								USP11-FGD5-AS1	Blacklisted fusion genes
								USP22-TMEM11	Blacklisted fusion genes
								USP34-XPO1	Blacklisted fusion genes
								USP4-RHOA	Blacklisted fusion genes
								USP8-AC105402.3	Blacklisted fusion genes
								USP9X-DDX3X	Blacklisted fusion genes
								WARS-LRRC75A-AS1	Blacklisted fusion genes
								VAV1-EMR1	Blacklisted fusion genes
								VEZT-METAP2	Blacklisted fusion genes
								WHSC1-AC097499.2	Blacklisted fusion genes
								VPS13C-MALAT1	Blacklisted fusion genes
								VPS33A-CLIP1	Blacklisted fusion genes
								VPS33B-PRC1	Blacklisted fusion genes
								VPS45-PLEKHO1	Blacklisted fusion genes
								VTI1B-MALAT1	Blacklisted fusion genes
								XIAP-MALAT1	Blacklisted fusion genes
								XPO1-USP34	Blacklisted fusion genes
								XRCC1-ETHE1	Blacklisted fusion genes
								XRN1-TFDP2	Blacklisted fusion genes
								XXBAC-B33L19.6-USP41	Blacklisted fusion genes
								YEATS2-KLHL24	Blacklisted fusion genes
								YPEL5-FGD5-AS1	Blacklisted fusion genes
								YPEL5-LBH	Blacklisted fusion genes
								YPEL5-LINC01578	Blacklisted fusion genes
								YPEL5-LINC-PINT	Blacklisted fusion genes
								YPEL5-MALAT1	Blacklisted fusion genes
								YWHAE-ABR	Blacklisted fusion genes
								YWHAE-CRK	Blacklisted fusion genes
								YWHAE-LINC01578	Blacklisted fusion genes
								YWHAE-SLC43A2	Blacklisted fusion genes
								YWHAQP6-YWHAQ	Blacklisted fusion genes
								YWHAQ-YWHAQP6	Blacklisted fusion genes
								ZBTB1-MALAT1	Blacklisted fusion genes
								ZCCHC7-EBLN3	Blacklisted fusion genes
								ZCCHC7-GRHPR	Blacklisted fusion genes
								ZFAND2A-C7ORF50	Blacklisted fusion genes
								ZFP2-ZNF454	Blacklisted fusion genes
								ZNF107-MALAT1	Blacklisted fusion genes
								ZNF107-ZNF138	Blacklisted fusion genes
								ZNF107-ZNF716	Blacklisted fusion genes
								ZNF107-ZNF736	Blacklisted fusion genes
								ZNF138-ZNF107	Blacklisted fusion genes
								ZNF254-RPSAP58	Blacklisted fusion genes
								ZNF28-ZNF845	Blacklisted fusion genes
								ZNF394-ATP5J2	Blacklisted fusion genes
								ZNF432-ZNF614	Blacklisted fusion genes
								ZNF43-RPSAP58	Blacklisted fusion genes
								ZNF454-ZFP2	Blacklisted fusion genes
								ZNF493-ZNF738	Blacklisted fusion genes
								ZNF544-AC010642.1	Blacklisted fusion genes
								ZNF600-ZNF578	Blacklisted fusion genes
								ZNF616-ZNF836	Blacklisted fusion genes
								ZNF66-ZNF91	Blacklisted fusion genes
								ZNF713-GBAS	Blacklisted fusion genes
								ZNF716-ZNF107	Blacklisted fusion genes
								ZNF718-ZNF876P	Blacklisted fusion genes
								ZNF736-ZNF107	Blacklisted fusion genes
								ZNF737-ZNF826P	Blacklisted fusion genes
								ZNF790-AS1-ZNF345	Blacklisted fusion genes
								ZNF808-ZNF578	Blacklisted fusion genes
								ZNF826P-ZNF737	Blacklisted fusion genes
								ZNF830-LIG3	Blacklisted fusion genes
								ZNF836-ZNF616	Blacklisted fusion genes
								ZNF845-ZNF28	Blacklisted fusion genes
								ZNF876P-ZNF718	Blacklisted fusion genes
								ZNRF2-LINC01176	Blacklisted fusion genes
								ZYX-EPHA1-AS1	Blacklisted fusion genes
								AAK1-B2M	Count of reads mapping simultaneously on both genes which form the fusion gene (sequence homology) is greater than 10
								AP1G1-ARIH1	Count of reads mapping simultaneously on both genes which form the fusion gene (sequence homology) is greater than 10
								BAZ2B-GNAS	Count of reads mapping simultaneously on both genes which form the fusion gene (sequence homology) is greater than 10
								C16ORF72-PSD4	Count of reads mapping simultaneously on both genes which form the fusion gene (sequence homology) is greater than 10
								C17ORF62-NARF	Count of reads mapping simultaneously on both genes which form the fusion gene (sequence homology) is greater than 10
								CALM2-MSH6	Count of reads mapping simultaneously on both genes which form the fusion gene (sequence homology) is greater than 10
								CCDC88C-NAP1L1	Count of reads mapping simultaneously on both genes which form the fusion gene (sequence homology) is greater than 10
								CD24-NAV1	Count of reads mapping simultaneously on both genes which form the fusion gene (sequence homology) is greater than 10
								CNNM2-C16ORF72	Count of reads mapping simultaneously on both genes which form the fusion gene (sequence homology) is greater than 10
								EIF4G1-KLHL24	Count of reads mapping simultaneously on both genes which form the fusion gene (sequence homology) is greater than 10
								FAM60A-FUS	Count of reads mapping simultaneously on both genes which form the fusion gene (sequence homology) is greater than 10
								FAM65B-TRIM38	Count of reads mapping simultaneously on both genes which form the fusion gene (sequence homology) is greater than 10
								FYTTD1-MATR3	Count of reads mapping simultaneously on both genes which form the fusion gene (sequence homology) is greater than 10
								FYTTD1-SSBP2	Count of reads mapping simultaneously on both genes which form the fusion gene (sequence homology) is greater than 10
								GLS-ATXN3	Count of reads mapping simultaneously on both genes which form the fusion gene (sequence homology) is greater than 10
								HIST1H2AD-HIST1H3J	Count of reads mapping simultaneously on both genes which form the fusion gene (sequence homology) is greater than 10
								HIST1H2AE-HIST1H3J	Count of reads mapping simultaneously on both genes which form the fusion gene (sequence homology) is greater than 10
								HIST1H2AG-HIST1H3J	Count of reads mapping simultaneously on both genes which form the fusion gene (sequence homology) is greater than 10
								HIST1H2AH-HIST1H3J	Count of reads mapping simultaneously on both genes which form the fusion gene (sequence homology) is greater than 10
								HIST1H3J-HIST1H2AD	Count of reads mapping simultaneously on both genes which form the fusion gene (sequence homology) is greater than 10
								HIST1H3J-HIST1H2AE	Count of reads mapping simultaneously on both genes which form the fusion gene (sequence homology) is greater than 10
								HIST1H3J-HIST1H2AH	Count of reads mapping simultaneously on both genes which form the fusion gene (sequence homology) is greater than 10
								IGF2R-SYNE1	Count of reads mapping simultaneously on both genes which form the fusion gene (sequence homology) is greater than 10
								KDM2B-MLXIP	Count of reads mapping simultaneously on both genes which form the fusion gene (sequence homology) is greater than 10
								KLC1-NFAT5	Count of reads mapping simultaneously on both genes which form the fusion gene (sequence homology) is greater than 10
								KLHL24-SENP5	Count of reads mapping simultaneously on both genes which form the fusion gene (sequence homology) is greater than 10
								MACF1-SFPQ	Count of reads mapping simultaneously on both genes which form the fusion gene (sequence homology) is greater than 10
								MAML2-NCOA3	Count of reads mapping simultaneously on both genes which form the fusion gene (sequence homology) is greater than 10
								MDM2-MOB3A	Count of reads mapping simultaneously on both genes which form the fusion gene (sequence homology) is greater than 10
								MLXIP-CLIP1	Count of reads mapping simultaneously on both genes which form the fusion gene (sequence homology) is greater than 10
								MYO19-REL	Count of reads mapping simultaneously on both genes which form the fusion gene (sequence homology) is greater than 10
								NAP1L1-CCDC88C	Count of reads mapping simultaneously on both genes which form the fusion gene (sequence homology) is greater than 10
								NAP1L1-PPFIBP1	Count of reads mapping simultaneously on both genes which form the fusion gene (sequence homology) is greater than 10
								NAV1-CD24	Count of reads mapping simultaneously on both genes which form the fusion gene (sequence homology) is greater than 10
								NTAN1-PARN	Count of reads mapping simultaneously on both genes which form the fusion gene (sequence homology) is greater than 10
								POLR2F-NMT2	Count of reads mapping simultaneously on both genes which form the fusion gene (sequence homology) is greater than 10
								PPP5C-PPP5D1	Count of reads mapping simultaneously on both genes which form the fusion gene (sequence homology) is greater than 10
								PSD4-C16ORF72	Count of reads mapping simultaneously on both genes which form the fusion gene (sequence homology) is greater than 10
								RAPGEF6-SSR3	Count of reads mapping simultaneously on both genes which form the fusion gene (sequence homology) is greater than 10
								RBM6-TRPM7	Count of reads mapping simultaneously on both genes which form the fusion gene (sequence homology) is greater than 10
								REL-MYO19	Count of reads mapping simultaneously on both genes which form the fusion gene (sequence homology) is greater than 10
								SCP2-TUBB	Count of reads mapping simultaneously on both genes which form the fusion gene (sequence homology) is greater than 10
								SENP5-KLHL24	Count of reads mapping simultaneously on both genes which form the fusion gene (sequence homology) is greater than 10
								SFPQ-CD24	Count of reads mapping simultaneously on both genes which form the fusion gene (sequence homology) is greater than 10
								SFSWAP-CHFR	Count of reads mapping simultaneously on both genes which form the fusion gene (sequence homology) is greater than 10
								SKIL-MME	Count of reads mapping simultaneously on both genes which form the fusion gene (sequence homology) is greater than 10
								SLC25A26-WDR74	Count of reads mapping simultaneously on both genes which form the fusion gene (sequence homology) is greater than 10
								SNRPD3-CHD2	Count of reads mapping simultaneously on both genes which form the fusion gene (sequence homology) is greater than 10
								SPN-ZNF207	Count of reads mapping simultaneously on both genes which form the fusion gene (sequence homology) is greater than 10
								SSBP2-FYTTD1	Count of reads mapping simultaneously on both genes which form the fusion gene (sequence homology) is greater than 10
								SSBP2-STRBP	Count of reads mapping simultaneously on both genes which form the fusion gene (sequence homology) is greater than 10
								STK17B-HIF1A	Count of reads mapping simultaneously on both genes which form the fusion gene (sequence homology) is greater than 10
								TPM4-KDM2B	Count of reads mapping simultaneously on both genes which form the fusion gene (sequence homology) is greater than 10
								TUBB-SCP2	Count of reads mapping simultaneously on both genes which form the fusion gene (sequence homology) is greater than 10
								ZEB2-GNAS	Count of reads mapping simultaneously on both genes which form the fusion gene (sequence homology) is greater than 10
								ZNF254-ZNF720	Count of reads mapping simultaneously on both genes which form the fusion gene (sequence homology) is greater than 10
								ZNF267-ZNF675	Count of reads mapping simultaneously on both genes which form the fusion gene (sequence homology) is greater than 10
								ZNF43-ZNF738	Count of reads mapping simultaneously on both genes which form the fusion gene (sequence homology) is greater than 10
								ZNF675-ZNF267	Count of reads mapping simultaneously on both genes which form the fusion gene (sequence homology) is greater than 10
								ZNF708-ZNF738	Count of reads mapping simultaneously on both genes which form the fusion gene (sequence homology) is greater than 10
								ZNF714-ZNF738	Count of reads mapping simultaneously on both genes which form the fusion gene (sequence homology) is greater than 10
								ZNF720-ZNF254	Count of reads mapping simultaneously on both genes which form the fusion gene (sequence homology) is greater than 10
								ZNF738-ZNF100	Count of reads mapping simultaneously on both genes which form the fusion gene (sequence homology) is greater than 10
								ZNF738-ZNF708	Count of reads mapping simultaneously on both genes which form the fusion gene (sequence homology) is greater than 10
								ZNF738-ZNF714	Count of reads mapping simultaneously on both genes which form the fusion gene (sequence homology) is greater than 10
								ZNF766-ZNF841	Count of reads mapping simultaneously on both genes which form the fusion gene (sequence homology) is greater than 10
								ZNF845-ZNF117	Count of reads mapping simultaneously on both genes which form the fusion gene (sequence homology) is greater than 10
								AKAP13-B2M	Fusion gene is found in normal control sample
								ARHGAP26-NR3C1	Fusion gene is found in normal control sample
								ATM-B2M	Fusion gene is found in normal control sample
								B2M-BRD1	Fusion gene is found in normal control sample
								B2M-DDX5	Fusion gene is found in normal control sample
								B2M-GNAS	Fusion gene is found in normal control sample
								B2M-RUNX1	Fusion gene is found in normal control sample
								BACH2-PNRC1	Fusion gene is found in normal control sample
								CCNG2-LAPTM5	Fusion gene is found in normal control sample
								CXCR4-DDX5	Fusion gene is found in normal control sample
								CXCR4-GNAS	Fusion gene is found in normal control sample
								GNAS-CXCR4	Fusion gene is found in normal control sample
								HBB-BBX	Fusion gene is found in normal control sample
								HBB-TMPO	Fusion gene is found in normal control sample
								IGKV3-11-AHNAK	Fusion gene is found in normal control sample
								KLF13-B2M	Fusion gene is found in normal control sample
								MACF1-MALAT1	Fusion gene is found in normal control sample
								MALAT1-MACF1	Fusion gene is found in normal control sample
								MARCH7-BAZ2B	Fusion gene is found in normal control sample
								MBP-CTDP1	Fusion gene is found in normal control sample
								MGA-B2M	Fusion gene is found in normal control sample
								NR3C1-ARHGAP26	Fusion gene is found in normal control sample
								PNRC1-BACH2	Fusion gene is found in normal control sample
								PQLC1-CTDP1	Fusion gene is found in normal control sample
								RUNX1-B2M	Fusion gene is found in normal control sample
								TSC22D3-CXCR4	Fusion gene is found in normal control sample
								YPEL5-CXCR4	Fusion gene is found in normal control sample
								ZEB1-B2M	Fusion gene is found in normal control sample
								ZEB1-GNAS	Fusion gene is found in normal control sample
								ZEB2-ARHGAP15	Fusion gene is found in normal control sample
								B2M-AKAP13	Promiscuous 5' gene
								B2M-ATM	Promiscuous 5' gene
								B2M-BACH2	Promiscuous 5' gene
								B2M-C9ORF78	Promiscuous 5' gene
								B2M-CCNG2	Promiscuous 5' gene
								B2M-CXCR4	Promiscuous 5' gene
								B2M-EZR	Promiscuous 5' gene
								B2M-FOXO1	Promiscuous 5' gene
								B2M-FOXP1	Promiscuous 5' gene
								B2M-FYTTD1	Promiscuous 5' gene
								B2M-GNAI2	Promiscuous 5' gene
								B2M-KBTBD11	Promiscuous 5' gene
								B2M-LDLRAD4	Promiscuous 5' gene
								B2M-MGA	Promiscuous 5' gene
								B2M-MYCBP2	Promiscuous 5' gene
								B2M-NFIL3	Promiscuous 5' gene
								B2M-PNRC1	Promiscuous 5' gene
								B2M-PRDM2	Promiscuous 5' gene
								B2M-PTMA	Promiscuous 5' gene
								B2M-RTN4	Promiscuous 5' gene
								B2M-SF1	Promiscuous 5' gene
								B2M-SOX4	Promiscuous 5' gene
								B2M-SSBP2	Promiscuous 5' gene
								B2M-STK17B	Promiscuous 5' gene
								B2M-TCF12	Promiscuous 5' gene
								B2M-TCF4	Promiscuous 5' gene
								B2M-ZBTB18	Promiscuous 5' gene
								B2M-ZEB1	Promiscuous 5' gene
								B2M-ZEB2	Promiscuous 5' gene
								CHST11-ATF3	Promiscuous 5' gene
								CHST11-NFIL3	Promiscuous 5' gene
								CHST11-NFYB	Promiscuous 5' gene
								CHST11-UBC	Promiscuous 5' gene
								CXCR4-ARID5A	Promiscuous 5' gene
								CXCR4-BCL11A	Promiscuous 5' gene
								CXCR4-BCL2L11	Promiscuous 5' gene
								CXCR4-CHD1	Promiscuous 5' gene
								CXCR4-FYTTD1	Promiscuous 5' gene
								CXCR4-HNRNPK	Promiscuous 5' gene
								CXCR4-HNRNPUL1	Promiscuous 5' gene
								CXCR4-IRS2	Promiscuous 5' gene
								CXCR4-KLF6	Promiscuous 5' gene
								CXCR4-KLHL24	Promiscuous 5' gene
								CXCR4-MGAT4A	Promiscuous 5' gene
								CXCR4-MYB	Promiscuous 5' gene
								CXCR4-NFIL3	Promiscuous 5' gene
								CXCR4-NR3C1	Promiscuous 5' gene
								CXCR4-PTMA	Promiscuous 5' gene
								CXCR4-SF1	Promiscuous 5' gene
								CXCR4-TSC22D3	Promiscuous 5' gene
								CXCR4-UBC	Promiscuous 5' gene
								CXCR4-YPEL5	Promiscuous 5' gene
								CXCR4-ZEB2	Promiscuous 5' gene
								DDX5-ANKRD11	Promiscuous 5' gene
								DDX5-AXIN2	Promiscuous 5' gene
								DDX5-B2M	Promiscuous 5' gene
								DDX5-CHST11	Promiscuous 5' gene
								DDX5-CUX1	Promiscuous 5' gene
								DDX5-CXCR4	Promiscuous 5' gene
								DDX5-FAM60A	Promiscuous 5' gene
								DDX5-FAM65A	Promiscuous 5' gene
								DDX5-HDLBP	Promiscuous 5' gene
								DDX5-LLFOS-48D6.2	Promiscuous 5' gene
								DDX5-MNT	Promiscuous 5' gene
								DDX5-MSI2	Promiscuous 5' gene
								DDX5-PTMA	Promiscuous 5' gene
								DDX5-SFSWAP	Promiscuous 5' gene
								DDX5-SRSF5	Promiscuous 5' gene
								DDX5-SSBP2	Promiscuous 5' gene
								DDX5-SUMO2	Promiscuous 5' gene
								DDX5-TBCD	Promiscuous 5' gene
								DDX5-TSC22D3	Promiscuous 5' gene
								DDX5-ZEB2	Promiscuous 5' gene
								FAM60A-B2M	Promiscuous 5' gene
								FAM60A-BCL7A	Promiscuous 5' gene
								FAM60A-CHD1	Promiscuous 5' gene
								FAM60A-DDX5	Promiscuous 5' gene
								FAM60A-DYRK1A	Promiscuous 5' gene
								FAM60A-FYTTD1	Promiscuous 5' gene
								FAM60A-HNRNPUL1	Promiscuous 5' gene
								FAM60A-KIAA1551	Promiscuous 5' gene
								FAM60A-MSH6	Promiscuous 5' gene
								FAM60A-PNRC1	Promiscuous 5' gene
								FAM60A-SOCS2	Promiscuous 5' gene
								FAM60A-SPRY1	Promiscuous 5' gene
								FAM60A-TMPO	Promiscuous 5' gene
								FAM60A-UBC	Promiscuous 5' gene
								FAM60A-USP22	Promiscuous 5' gene
								FAM60A-YPEL5	Promiscuous 5' gene
								HBB-AMD1	Promiscuous 5' gene
								HBB-ARID1A	Promiscuous 5' gene
								HBB-ARID4B	Promiscuous 5' gene
								HBB-ATM	Promiscuous 5' gene
								HBB-AUTS2	Promiscuous 5' gene
								HBB-BTG1	Promiscuous 5' gene
								HBB-C10ORF32	Promiscuous 5' gene
								HBB-CALM1	Promiscuous 5' gene
								HBB-CBX4	Promiscuous 5' gene
								HBB-CCNI	Promiscuous 5' gene
								HBB-CMIP	Promiscuous 5' gene
								HBB-EBF1	Promiscuous 5' gene
								HBB-FBXO11	Promiscuous 5' gene
								HBB-FBXO33	Promiscuous 5' gene
								HBB-FOXP1	Promiscuous 5' gene
								HBB-INSR	Promiscuous 5' gene
								HBB-JMJD1C	Promiscuous 5' gene
								HBB-LRRFIP1	Promiscuous 5' gene
								HBB-MAP4K4	Promiscuous 5' gene
								HBB-MBNL1	Promiscuous 5' gene
								HBB-MCM4	Promiscuous 5' gene
								HBB-MLXIP	Promiscuous 5' gene
								HBB-MSI2	Promiscuous 5' gene
								HBB-MTDH	Promiscuous 5' gene
								HBB-MYCBP2	Promiscuous 5' gene
								HBB-NCOR1	Promiscuous 5' gene
								HBB-NFATC3	Promiscuous 5' gene
								HBB-NUCKS1	Promiscuous 5' gene
								HBB-NUDT3	Promiscuous 5' gene
								HBB-PAFAH1B2	Promiscuous 5' gene
								HBB-PDCD7	Promiscuous 5' gene
								HBB-PLEKHB2	Promiscuous 5' gene
								HBB-PPTC7	Promiscuous 5' gene
								HBB-RBM26	Promiscuous 5' gene
								HBB-RBM39	Promiscuous 5' gene
								HBB-RBMX2	Promiscuous 5' gene
								HBB-RNASEH2B	Promiscuous 5' gene
								HBB-RNF115	Promiscuous 5' gene
								HBB-RTN4	Promiscuous 5' gene
								HBB-SEC63	Promiscuous 5' gene
								HBB-SEPT6	Promiscuous 5' gene
								HBB-SOX4	Promiscuous 5' gene
								HBB-SPTLC2	Promiscuous 5' gene
								HBB-SREK1IP1	Promiscuous 5' gene
								HBB-STAG2	Promiscuous 5' gene
								HBB-TACC1	Promiscuous 5' gene
								HBB-TCF4	Promiscuous 5' gene
								HBB-TMX4	Promiscuous 5' gene
								HBB-TNRC6B	Promiscuous 5' gene
								HBB-UBE2D3	Promiscuous 5' gene
								HBB-UBXN7	Promiscuous 5' gene
								HBB-YIPF4	Promiscuous 5' gene
								HBB-ZNF827	Promiscuous 5' gene
								MALAT1-AFF4	Promiscuous 5' gene
								MALAT1-AHNAK	Promiscuous 5' gene
								MALAT1-ANKRD17	Promiscuous 5' gene
								MALAT1-C16ORF72	Promiscuous 5' gene
								MALAT1-CDK11B	Promiscuous 5' gene
								MALAT1-CHD4	Promiscuous 5' gene
								MALAT1-COL5A1	Promiscuous 5' gene
								MALAT1-CSDE1	Promiscuous 5' gene
								MALAT1-CXCR4	Promiscuous 5' gene
								MALAT1-DEPDC5	Promiscuous 5' gene
								MALAT1-DLG1	Promiscuous 5' gene
								MALAT1-EEF2	Promiscuous 5' gene
								MALAT1-FAM53B	Promiscuous 5' gene
								MALAT1-IPO9	Promiscuous 5' gene
								MALAT1-ITGA4	Promiscuous 5' gene
								MALAT1-KMT2A	Promiscuous 5' gene
								MALAT1-LEF1	Promiscuous 5' gene
								MALAT1-MSN	Promiscuous 5' gene
								MALAT1-MYO18A	Promiscuous 5' gene
								MALAT1-NT5C2	Promiscuous 5' gene
								MALAT1-NUMA1	Promiscuous 5' gene
								MALAT1-PARP1	Promiscuous 5' gene
								MALAT1-PCDH9	Promiscuous 5' gene
								MALAT1-SEPT9	Promiscuous 5' gene
								MALAT1-SLC38A1	Promiscuous 5' gene
								MALAT1-SND1	Promiscuous 5' gene
								MALAT1-SSR1	Promiscuous 5' gene
								MALAT1-TCF4	Promiscuous 5' gene
								MALAT1-TPM4	Promiscuous 5' gene
								MALAT1-TPT1	Promiscuous 5' gene
								MALAT1-TRA2B	Promiscuous 5' gene
								MALAT1-TRRAP	Promiscuous 5' gene
								MALAT1-UTRN	Promiscuous 5' gene
								MALAT1-ZC3HAV1	Promiscuous 5' gene
								MME-CDK14	Promiscuous 5' gene
								MME-DDX17	Promiscuous 5' gene
								MME-TOP2B	Promiscuous 5' gene
								MME-UTRN	Promiscuous 5' gene
								PTMA-BAZ2B	Promiscuous 5' gene
								PTMA-CALM1	Promiscuous 5' gene
								PTMA-DDX5	Promiscuous 5' gene
								PTMA-FUS	Promiscuous 5' gene
								PTMA-GRAMD4	Promiscuous 5' gene
								PTMA-HDAC4	Promiscuous 5' gene
								PTMA-HMGB1	Promiscuous 5' gene
								PTMA-LLFOS-48D6.2	Promiscuous 5' gene
								PTMA-NCL	Promiscuous 5' gene
								PTMA-PDGFRA	Promiscuous 5' gene
								PTMA-ZEB1	Promiscuous 5' gene
								TCF4-B2M	Promiscuous 5' gene
								TCF4-CXCR4	Promiscuous 5' gene
								TCF4-HBB	Promiscuous 5' gene
								TCF4-MALAT1	Promiscuous 5' gene
								TCF4-MAP4K4	Promiscuous 5' gene
								TCF4-PSD3	Promiscuous 5' gene
								TOP2B-HNRNPA2B1	Promiscuous 5' gene
								TOP2B-ITPR1	Promiscuous 5' gene
								TOP2B-MME	Promiscuous 5' gene
								TOP2B-SSBP2	Promiscuous 5' gene
								TOP2B-STT3B	Promiscuous 5' gene
								TOP2B-ZCCHC7	Promiscuous 5' gene
								TOP2B-ZEB1	Promiscuous 5' gene
								UBC-SCAF11	Promiscuous 5' gene
								UTRN-CD74	Promiscuous 5' gene
								UTRN-STK26	Promiscuous 5' gene
								YPEL5-ARID5A	Promiscuous 5' gene
								YPEL5-B3GNT2	Promiscuous 5' gene
								YPEL5-BCL11A	Promiscuous 5' gene
								YPEL5-BCL2L11	Promiscuous 5' gene
								YPEL5-CALM1	Promiscuous 5' gene
								YPEL5-CCNG2	Promiscuous 5' gene
								YPEL5-DDX5	Promiscuous 5' gene
								YPEL5-FOSL2	Promiscuous 5' gene
								YPEL5-FYTTD1	Promiscuous 5' gene
								YPEL5-GNAS	Promiscuous 5' gene
								YPEL5-KLF11	Promiscuous 5' gene
								YPEL5-KLF2	Promiscuous 5' gene
								YPEL5-NFIL3	Promiscuous 5' gene
								YPEL5-PDGFRA	Promiscuous 5' gene
								YPEL5-PPP1CB	Promiscuous 5' gene
								YPEL5-PTMA	Promiscuous 5' gene
								YPEL5-SRSF7	Promiscuous 5' gene
								YPEL5-TSC22D3	Promiscuous 5' gene
								YPEL5-XPO1	Promiscuous 5' gene
								YPEL5-ZEB2	Promiscuous 5' gene
								ZEB2-AUTS2	Promiscuous 5' gene
								ZEB2-B2M	Promiscuous 5' gene
								ZEB2-BCL11A	Promiscuous 5' gene
								ZEB2-BCL2L11	Promiscuous 5' gene
								ZEB2-CXCR4	Promiscuous 5' gene
								ZEB2-DDX5	Promiscuous 5' gene
								ZEB2-EPC2	Promiscuous 5' gene
								ZEB2-IRS2	Promiscuous 5' gene
								ZEB2-NFIL3	Promiscuous 5' gene
								ZEB2-PNRC1	Promiscuous 5' gene
								ZEB2-PTP4A1	Promiscuous 5' gene
								ZEB2-SET	Promiscuous 5' gene
								ZEB2-UBC	Promiscuous 5' gene
								ZEB2-YPEL5	Promiscuous 5' gene
								ABR-DDX5	Promiscuous 3' gene
								ACTB-PTMA	Promiscuous 3' gene
								AKAP13-UBC	Promiscuous 3' gene
								ANKRD11-DDX5	Promiscuous 3' gene
								ARHGAP15-ZEB2	Promiscuous 3' gene
								ARID5A-B2M	Promiscuous 3' gene
								ARID5A-CXCR4	Promiscuous 3' gene
								ARID5A-PTMA	Promiscuous 3' gene
								ARID5A-YPEL5	Promiscuous 3' gene
								ASPM-IGJ	Promiscuous 3' gene
								AUTS2-ZEB2	Promiscuous 3' gene
								AXIN2-DDX5	Promiscuous 3' gene
								BACH2-B2M	Promiscuous 3' gene
								BACH2-DDX5	Promiscuous 3' gene
								BACH2-PTMA	Promiscuous 3' gene
								BAZ2B-PTMA	Promiscuous 3' gene
								BCL11A-B2M	Promiscuous 3' gene
								BCL11A-CXCR4	Promiscuous 3' gene
								BCL11A-YPEL5	Promiscuous 3' gene
								BIN1-CXCR4	Promiscuous 3' gene
								BIRC6-YPEL5	Promiscuous 3' gene
								BTG1-CXCR4	Promiscuous 3' gene
								C10ORF32-HBB	Promiscuous 3' gene
								CALM1-PTMA	Promiscuous 3' gene
								CD74-UTRN	Promiscuous 3' gene
								CDK11B-MALAT1	Promiscuous 3' gene
								CDK14-MME	Promiscuous 3' gene
								CDK17-UBC	Promiscuous 3' gene
								CPSF6-DDX5	Promiscuous 3' gene
								CSNK1E-B2M	Promiscuous 3' gene
								CTDP1-CXCR4	Promiscuous 3' gene
								CTSS-MME	Promiscuous 3' gene
								CUX1-DDX5	Promiscuous 3' gene
								DDX3X-DDX5	Promiscuous 3' gene
								DGKD-PTMA	Promiscuous 3' gene
								DLG1-MALAT1	Promiscuous 3' gene
								DNM2-B2M	Promiscuous 3' gene
								DNTT-B2M	Promiscuous 3' gene
								EBF1-HBB	Promiscuous 3' gene
								EEF2-TCF4	Promiscuous 3' gene
								EIF4G2-DDX5	Promiscuous 3' gene
								ELF1-TOP2B	Promiscuous 3' gene
								ELK3-UBC	Promiscuous 3' gene
								EPC2-ZEB2	Promiscuous 3' gene
								ERG-TOP2B	Promiscuous 3' gene
								FAM53B-MALAT1	Promiscuous 3' gene
								FBXO31-UBC	Promiscuous 3' gene
								FOXO1-B2M	Promiscuous 3' gene
								FOXP1-HBB	Promiscuous 3' gene
								FUS-DDX5	Promiscuous 3' gene
								FYTTD1-CXCR4	Promiscuous 3' gene
								GABPB1-B2M	Promiscuous 3' gene
								GALNT7-PTMA	Promiscuous 3' gene
								GNAS-B2M	Promiscuous 3' gene
								GNAS-DDX5	Promiscuous 3' gene
								GRAMD4-B2M	Promiscuous 3' gene
								GRAMD4-PTMA	Promiscuous 3' gene
								H3F3B-B2M	Promiscuous 3' gene
								HIAT1-DDX5	Promiscuous 3' gene
								HMGB1-PTMA	Promiscuous 3' gene
								HMGN2-PTMA	Promiscuous 3' gene
								HNRNPH1-DDX5	Promiscuous 3' gene
								HNRNPH3-DDX5	Promiscuous 3' gene
								HNRNPK-DDX5	Promiscuous 3' gene
								HNRNPM-B2M	Promiscuous 3' gene
								HNRNPUL1-HBB	Promiscuous 3' gene
								HOMER1-TOP2B	Promiscuous 3' gene
								HSD17B12-B2M	Promiscuous 3' gene
								IGHM-B2M	Promiscuous 3' gene
								IGHM-PTMA	Promiscuous 3' gene
								IRS2-CXCR4	Promiscuous 3' gene
								JARID2-DDX5	Promiscuous 3' gene
								JMJD1C-B2M	Promiscuous 3' gene
								JMJD1C-HBB	Promiscuous 3' gene
								KAT6A-DDX5	Promiscuous 3' gene
								KDM4B-DDX5	Promiscuous 3' gene
								KLF11-B2M	Promiscuous 3' gene
								KLF2-YPEL5	Promiscuous 3' gene
								KLF6-B2M	Promiscuous 3' gene
								KLHL24-CXCR4	Promiscuous 3' gene
								KMT2A-MALAT1	Promiscuous 3' gene
								LAPTM5-DDX5	Promiscuous 3' gene
								LAPTM5-PTMA	Promiscuous 3' gene
								LLFOS-48D6.2-DDX5	Promiscuous 3' gene
								LLFOS-48D6.2-PTMA	Promiscuous 3' gene
								LLFOS-48D6.2-TOP2B	Promiscuous 3' gene
								MAP4K4-TCF4	Promiscuous 3' gene
								MARCH7-CXCR4	Promiscuous 3' gene
								MATR3-UBC	Promiscuous 3' gene
								MBNL1-HBB	Promiscuous 3' gene
								MBP-B2M	Promiscuous 3' gene
								MED13L-CHST11	Promiscuous 3' gene
								MGAT4A-B2M	Promiscuous 3' gene
								MGAT4A-CXCR4	Promiscuous 3' gene
								MGAT5-CXCR4	Promiscuous 3' gene
								MIS18BP1-TCF4	Promiscuous 3' gene
								MNT-DDX5	Promiscuous 3' gene
								MSI2-HBB	Promiscuous 3' gene
								MTPN-MALAT1	Promiscuous 3' gene
								MYB-CXCR4	Promiscuous 3' gene
								MYCBP2-HBB	Promiscuous 3' gene
								MYO18A-MALAT1	Promiscuous 3' gene
								NCL-PTMA	Promiscuous 3' gene
								NCOR1-HBB	Promiscuous 3' gene
								NDRG1-PTMA	Promiscuous 3' gene
								NFATC3-HBB	Promiscuous 3' gene
								NFATC3-TOP2B	Promiscuous 3' gene
								NFE2L2-B2M	Promiscuous 3' gene
								NR3C1-B2M	Promiscuous 3' gene
								NR3C1-CXCR4	Promiscuous 3' gene
								OAZ1-DDX5	Promiscuous 3' gene
								OAZ1-PTMA	Promiscuous 3' gene
								PABPC1-DDX5	Promiscuous 3' gene
								PDCD7-HBB	Promiscuous 3' gene
								PDGFRA-B2M	Promiscuous 3' gene
								PDGFRA-DDX5	Promiscuous 3' gene
								PDGFRA-PTMA	Promiscuous 3' gene
								PHIP-UTRN	Promiscuous 3' gene
								PITPNC1-DDX5	Promiscuous 3' gene
								PPP1R16B-UBC	Promiscuous 3' gene
								PRDM2-B2M	Promiscuous 3' gene
								PTP4A1-B2M	Promiscuous 3' gene
								PTP4A1-CXCR4	Promiscuous 3' gene
								PXDN-YPEL5	Promiscuous 3' gene
								RAB8B-B2M	Promiscuous 3' gene
								RASSF1-DDX5	Promiscuous 3' gene
								RHOA-DDX5	Promiscuous 3' gene
								RTN4-B2M	Promiscuous 3' gene
								RTN4-HBB	Promiscuous 3' gene
								SEC63-HBB	Promiscuous 3' gene
								SENP3-EIF4A1-DDX5	Promiscuous 3' gene
								SENP3-EIF4A1-PTMA	Promiscuous 3' gene
								SENP3-PTMA	Promiscuous 3' gene
								SEPT9-B2M	Promiscuous 3' gene
								SET-ZEB2	Promiscuous 3' gene
								SFSWAP-UBC	Promiscuous 3' gene
								SKI-PTMA	Promiscuous 3' gene
								SLC38A1-UBC	Promiscuous 3' gene
								SND1-MALAT1	Promiscuous 3' gene
								SND1-PTMA	Promiscuous 3' gene
								SOCS2-CXCR4	Promiscuous 3' gene
								SRSF1-DDX5	Promiscuous 3' gene
								SRSF5-DDX5	Promiscuous 3' gene
								SSBP2-DDX5	Promiscuous 3' gene
								SSBP2-TOP2B	Promiscuous 3' gene
								SSBP2-UBC	Promiscuous 3' gene
								SSBP2-YPEL5	Promiscuous 3' gene
								STK17B-B2M	Promiscuous 3' gene
								STT3B-MALAT1	Promiscuous 3' gene
								STT3B-TOP2B	Promiscuous 3' gene
								TBCD-DDX5	Promiscuous 3' gene
								TEX2-DDX5	Promiscuous 3' gene
								TGIF1-CXCR4	Promiscuous 3' gene
								UBALD1-PTMA	Promiscuous 3' gene
								UBE2E1-TOP2B	Promiscuous 3' gene
								UBE2N-UBC	Promiscuous 3' gene
								UHRF1-TOP2B	Promiscuous 3' gene
								UHRF2-ZEB2	Promiscuous 3' gene
								USP22-FAM60A	Promiscuous 3' gene
								UXS1-CXCR4	Promiscuous 3' gene
								VTA1-UTRN	Promiscuous 3' gene
								XAF1-HBB	Promiscuous 3' gene
								XIAP-B2M	Promiscuous 3' gene
								YWHAE-DDX5	Promiscuous 3' gene
								ZCCHC7-TOP2B	Promiscuous 3' gene
								ZEB1-DDX5	Promiscuous 3' gene
								ZMIZ1-UBC	Promiscuous 3' gene
								ZNF131-CHST11	Promiscuous 3' gene
								ZNF714-B2M	Promiscuous 3' gene
								ZNF844-HBB	Promiscuous 3' gene
								ABR-GNAS	Pair-end reads supporting the fusion gene is two or less
								ACSF3-ANKRD11	Pair-end reads supporting the fusion gene is two or less
								AFF3-ARHGDIB	Pair-end reads supporting the fusion gene is two or less
								AFF3-TSC22D3	Pair-end reads supporting the fusion gene is two or less
								AGAP1-ZMYM2	Pair-end reads supporting the fusion gene is two or less
								AKAP12-SYNCRIP	Pair-end reads supporting the fusion gene is two or less
								AKAP12-ZBTB2	Pair-end reads supporting the fusion gene is two or less
								AKAP13-AGO2	Pair-end reads supporting the fusion gene is two or less
								AKAP13-MCM7	Pair-end reads supporting the fusion gene is two or less
								AKAP13-SESTD1	Pair-end reads supporting the fusion gene is two or less
								AKAP13-SLC39A8	Pair-end reads supporting the fusion gene is two or less
								AKAP17A-DHRSX	Pair-end reads supporting the fusion gene is two or less
								AKAP17A-PPP2R3B	Pair-end reads supporting the fusion gene is two or less
								AKAP9-CDK14	Pair-end reads supporting the fusion gene is two or less
								AKT3-CEP170	Pair-end reads supporting the fusion gene is two or less
								AMD1-PTP4A1	Pair-end reads supporting the fusion gene is two or less
								ANKLE2-GNA15	Pair-end reads supporting the fusion gene is two or less
								ANKRD11-BAZ2B	Pair-end reads supporting the fusion gene is two or less
								ANKRD11-SET	Pair-end reads supporting the fusion gene is two or less
								ANKRD11-SLC7A5	Pair-end reads supporting the fusion gene is two or less
								ARHGAP11B-ULK4	Pair-end reads supporting the fusion gene is two or less
								ARHGAP24-CPSF6	Pair-end reads supporting the fusion gene is two or less
								ARHGDIB-AFF3	Pair-end reads supporting the fusion gene is two or less
								ARHGDIB-SOX4	Pair-end reads supporting the fusion gene is two or less
								ARID2-SCAF11	Pair-end reads supporting the fusion gene is two or less
								ARID4A-ATG14	Pair-end reads supporting the fusion gene is two or less
								ARID4B-KMT2E	Pair-end reads supporting the fusion gene is two or less
								ARID4B-PABPC1	Pair-end reads supporting the fusion gene is two or less
								ARID5A-CLK1	Pair-end reads supporting the fusion gene is two or less
								ARID5A-GNAS	Pair-end reads supporting the fusion gene is two or less
								ARID5A-IGHM	Pair-end reads supporting the fusion gene is two or less
								ARID5A-NRIP1	Pair-end reads supporting the fusion gene is two or less
								ARIH1-KIF23	Pair-end reads supporting the fusion gene is two or less
								ARL17A-KANSL1	Pair-end reads supporting the fusion gene is two or less
								ASXL1-GALNT7	Pair-end reads supporting the fusion gene is two or less
								ATP6V1H-KAT6A	Pair-end reads supporting the fusion gene is two or less
								ATP6V1H-LYPLA1	Pair-end reads supporting the fusion gene is two or less
								ATRX-OGT	Pair-end reads supporting the fusion gene is two or less
								AUTS2-ATP5C1	Pair-end reads supporting the fusion gene is two or less
								AUTS2-PFKFB3	Pair-end reads supporting the fusion gene is two or less
								AZIN1-N4BP2L1	Pair-end reads supporting the fusion gene is two or less
								BACH1-ELF1	Pair-end reads supporting the fusion gene is two or less
								BACH2-SYNCRIP	Pair-end reads supporting the fusion gene is two or less
								BCL11A-SMEK2	Pair-end reads supporting the fusion gene is two or less
								BCOR-USP9X	Pair-end reads supporting the fusion gene is two or less
								BIRC6-BCL11A	Pair-end reads supporting the fusion gene is two or less
								BLCAP-ASXL1	Pair-end reads supporting the fusion gene is two or less
								BRD1-ANKRD11	Pair-end reads supporting the fusion gene is two or less
								BRD1-PIM3	Pair-end reads supporting the fusion gene is two or less
								BRD1-PPP6R2	Pair-end reads supporting the fusion gene is two or less
								BRD1-ZBED4	Pair-end reads supporting the fusion gene is two or less
								BRWD1-SMCHD1	Pair-end reads supporting the fusion gene is two or less
								CALN1-AUTS2	Pair-end reads supporting the fusion gene is two or less
								CAMK1D-UPF2	Pair-end reads supporting the fusion gene is two or less
								CBX3-EEF2	Pair-end reads supporting the fusion gene is two or less
								CCAR1-EIF3A	Pair-end reads supporting the fusion gene is two or less
								CCDC91-MED21	Pair-end reads supporting the fusion gene is two or less
								CCNG2-ZEB1	Pair-end reads supporting the fusion gene is two or less
								CD69-MEF2C	Pair-end reads supporting the fusion gene is two or less
								CD74-AKIRIN1	Pair-end reads supporting the fusion gene is two or less
								CD74-EIF3E	Pair-end reads supporting the fusion gene is two or less
								CD74-HIF1A	Pair-end reads supporting the fusion gene is two or less
								CD74-HOOK2	Pair-end reads supporting the fusion gene is two or less
								CD74-MAGT1	Pair-end reads supporting the fusion gene is two or less
								CD74-RHOA	Pair-end reads supporting the fusion gene is two or less
								CD99-AKAP17A	Pair-end reads supporting the fusion gene is two or less
								CDC42SE2-FNIP1	Pair-end reads supporting the fusion gene is two or less
								CDC42SE2-RAPGEF6	Pair-end reads supporting the fusion gene is two or less
								CDC42-YWHAE	Pair-end reads supporting the fusion gene is two or less
								CDK14-AKAP9	Pair-end reads supporting the fusion gene is two or less
								CDK17-METAP2	Pair-end reads supporting the fusion gene is two or less
								CDK6-EEF2	Pair-end reads supporting the fusion gene is two or less
								CDK6-HNRNPA2B1	Pair-end reads supporting the fusion gene is two or less
								CDKN1A-PNRC1	Pair-end reads supporting the fusion gene is two or less
								CDV3-MSN	Pair-end reads supporting the fusion gene is two or less
								CELF2-UBB	Pair-end reads supporting the fusion gene is two or less
								CERK-GRAMD4	Pair-end reads supporting the fusion gene is two or less
								CHD1-CUX1	Pair-end reads supporting the fusion gene is two or less
								CHD1-SEMA6A	Pair-end reads supporting the fusion gene is two or less
								CHD2-CD74	Pair-end reads supporting the fusion gene is two or less
								CHST12-MAD1L1	Pair-end reads supporting the fusion gene is two or less
								CLK1-SMCHD1	Pair-end reads supporting the fusion gene is two or less
								CMTR1-GIGYF2	Pair-end reads supporting the fusion gene is two or less
								CPSF6-CD69	Pair-end reads supporting the fusion gene is two or less
								CREB3L2-EEF2	Pair-end reads supporting the fusion gene is two or less
								CREBBP-LUC7L	Pair-end reads supporting the fusion gene is two or less
								CREBBP-ZNF263	Pair-end reads supporting the fusion gene is two or less
								CSNK1D-FOXK2	Pair-end reads supporting the fusion gene is two or less
								CTBP1-MAEA	Pair-end reads supporting the fusion gene is two or less
								CTDP1-SKI	Pair-end reads supporting the fusion gene is two or less
								CTNNA1-MATR3	Pair-end reads supporting the fusion gene is two or less
								CTNNB1-NR3C1	Pair-end reads supporting the fusion gene is two or less
								CUL3-PSME4	Pair-end reads supporting the fusion gene is two or less
								CUX1-BCL7A	Pair-end reads supporting the fusion gene is two or less
								CUX1-HNRNPU	Pair-end reads supporting the fusion gene is two or less
								CUX1-ING2	Pair-end reads supporting the fusion gene is two or less
								CUX1-KMT2C	Pair-end reads supporting the fusion gene is two or less
								CUX1-KMT2E	Pair-end reads supporting the fusion gene is two or less
								CUX1-NFIL3	Pair-end reads supporting the fusion gene is two or less
								CUX1-NRIP1	Pair-end reads supporting the fusion gene is two or less
								CUX1-PAPOLA	Pair-end reads supporting the fusion gene is two or less
								CUX1-SUMO3	Pair-end reads supporting the fusion gene is two or less
								CYLD-KLF6	Pair-end reads supporting the fusion gene is two or less
								CYLD-RBM3	Pair-end reads supporting the fusion gene is two or less
								DCAF5-PDE3B	Pair-end reads supporting the fusion gene is two or less
								DDX3X-SRSF10	Pair-end reads supporting the fusion gene is two or less
								DHRSX-AKAP17A	Pair-end reads supporting the fusion gene is two or less
								DHX9-GLUL	Pair-end reads supporting the fusion gene is two or less
								DNMT1-PDCD11	Pair-end reads supporting the fusion gene is two or less
								DOT1L-SF1	Pair-end reads supporting the fusion gene is two or less
								DTNBP1-JARID2	Pair-end reads supporting the fusion gene is two or less
								DUSP6-NEXN	Pair-end reads supporting the fusion gene is two or less
								DYRK1A-ERG	Pair-end reads supporting the fusion gene is two or less
								DYRK1A-WNK1	Pair-end reads supporting the fusion gene is two or less
								EEF2-CCAR1	Pair-end reads supporting the fusion gene is two or less
								EEF2-CDK6	Pair-end reads supporting the fusion gene is two or less
								EEF2-CREB3L2	Pair-end reads supporting the fusion gene is two or less
								EEF2-ILF3	Pair-end reads supporting the fusion gene is two or less
								EFCAB2-HNRNPU	Pair-end reads supporting the fusion gene is two or less
								EFCAB2-ZBTB18	Pair-end reads supporting the fusion gene is two or less
								EIF4G2-CDK6	Pair-end reads supporting the fusion gene is two or less
								ELF1-BACH1	Pair-end reads supporting the fusion gene is two or less
								ELF1-FOXO1	Pair-end reads supporting the fusion gene is two or less
								ELF1-ITM2B	Pair-end reads supporting the fusion gene is two or less
								ELF1-LRRFIP1	Pair-end reads supporting the fusion gene is two or less
								ELF1-NRIP1	Pair-end reads supporting the fusion gene is two or less
								ELK3-CDK17	Pair-end reads supporting the fusion gene is two or less
								ELL-SUGP2	Pair-end reads supporting the fusion gene is two or less
								ELOVL5-NR3C1	Pair-end reads supporting the fusion gene is two or less
								ELOVL5-PTP4A1	Pair-end reads supporting the fusion gene is two or less
								EPHA7-PNRC1	Pair-end reads supporting the fusion gene is two or less
								ERGIC1-CALM1	Pair-end reads supporting the fusion gene is two or less
								ESYT2-ANKRD11	Pair-end reads supporting the fusion gene is two or less
								ETS2-DLG1	Pair-end reads supporting the fusion gene is two or less
								ETS2-ELF1	Pair-end reads supporting the fusion gene is two or less
								EZR-NACA	Pair-end reads supporting the fusion gene is two or less
								EZR-SYTL3	Pair-end reads supporting the fusion gene is two or less
								FAM49B-ST3GAL1	Pair-end reads supporting the fusion gene is two or less
								FAM65A-RBBP6	Pair-end reads supporting the fusion gene is two or less
								FBRSL1-METRNL	Pair-end reads supporting the fusion gene is two or less
								FBXO18-GDI2	Pair-end reads supporting the fusion gene is two or less
								FDFT1-PABPC1	Pair-end reads supporting the fusion gene is two or less
								FER-MAN2A1	Pair-end reads supporting the fusion gene is two or less
								FITM2-TRAPPC13	Pair-end reads supporting the fusion gene is two or less
								FLT3-GNAS	Pair-end reads supporting the fusion gene is two or less
								FLT3-PAN3	Pair-end reads supporting the fusion gene is two or less
								FNIP1-EBF1	Pair-end reads supporting the fusion gene is two or less
								FOSB-NFIL3	Pair-end reads supporting the fusion gene is two or less
								FOSB-USP36	Pair-end reads supporting the fusion gene is two or less
								FOS-SYNE2	Pair-end reads supporting the fusion gene is two or less
								FOXK2-CSNK1D	Pair-end reads supporting the fusion gene is two or less
								G3BP2-ANKRD17	Pair-end reads supporting the fusion gene is two or less
								G3BP2-LEF1	Pair-end reads supporting the fusion gene is two or less
								GAB1-DNTT	Pair-end reads supporting the fusion gene is two or less
								GIGYF2-DGKD	Pair-end reads supporting the fusion gene is two or less
								GLTSCR2-SPTBN1	Pair-end reads supporting the fusion gene is two or less
								GNA15-ANKLE2	Pair-end reads supporting the fusion gene is two or less
								GNA15-MOB3A	Pair-end reads supporting the fusion gene is two or less
								GNAS-ABR	Pair-end reads supporting the fusion gene is two or less
								GNAS-PTBP1	Pair-end reads supporting the fusion gene is two or less
								GNAS-TPM4	Pair-end reads supporting the fusion gene is two or less
								GNAS-ZEB1	Pair-end reads supporting the fusion gene is two or less
								GNB1-KDM2A	Pair-end reads supporting the fusion gene is two or less
								GNB1-SKI	Pair-end reads supporting the fusion gene is two or less
								GRAMD4-IGHM	Pair-end reads supporting the fusion gene is two or less
								GRAMD4-MKNK2	Pair-end reads supporting the fusion gene is two or less
								GRAMD4-SET	Pair-end reads supporting the fusion gene is two or less
								GUK1-GNAS	Pair-end reads supporting the fusion gene is two or less
								H3F3B-KLF6	Pair-end reads supporting the fusion gene is two or less
								H3F3B-RBBP5	Pair-end reads supporting the fusion gene is two or less
								H3F3B-SOX4	Pair-end reads supporting the fusion gene is two or less
								H3F3B-ZNF207	Pair-end reads supporting the fusion gene is two or less
								HENMT1-OARD1	Pair-end reads supporting the fusion gene is two or less
								HERC1-USP25	Pair-end reads supporting the fusion gene is two or less
								HIF1A-CD74	Pair-end reads supporting the fusion gene is two or less
								HIF1A-PRDM2	Pair-end reads supporting the fusion gene is two or less
								HIPK2-HNRNPA1	Pair-end reads supporting the fusion gene is two or less
								HIST1H2BG-SRGN	Pair-end reads supporting the fusion gene is two or less
								HMGB1-ZMYM2	Pair-end reads supporting the fusion gene is two or less
								HNRNPA2B1-SF1	Pair-end reads supporting the fusion gene is two or less
								HNRNPK-TLE4	Pair-end reads supporting the fusion gene is two or less
								HNRNPU-EFCAB2	Pair-end reads supporting the fusion gene is two or less
								IGHM-BRF1	Pair-end reads supporting the fusion gene is two or less
								IGHM-GNA15	Pair-end reads supporting the fusion gene is two or less
								IGHM-NOP14	Pair-end reads supporting the fusion gene is two or less
								IGHM-SLC12A7	Pair-end reads supporting the fusion gene is two or less
								ING5-THAP4	Pair-end reads supporting the fusion gene is two or less
								INPP5A-BCL7A	Pair-end reads supporting the fusion gene is two or less
								INSR-SNAPIN	Pair-end reads supporting the fusion gene is two or less
								IQGAP1-CERKL	Pair-end reads supporting the fusion gene is two or less
								IQGAP1-MACF1	Pair-end reads supporting the fusion gene is two or less
								IRF2-ING2	Pair-end reads supporting the fusion gene is two or less
								ITCH-RBM39	Pair-end reads supporting the fusion gene is two or less
								ITGB1-EPC1	Pair-end reads supporting the fusion gene is two or less
								ITPR1-RAB4A	Pair-end reads supporting the fusion gene is two or less
								ITPR2-STMN1	Pair-end reads supporting the fusion gene is two or less
								JARID2-CALM1	Pair-end reads supporting the fusion gene is two or less
								JMJD1C-ARID5B	Pair-end reads supporting the fusion gene is two or less
								JMJD1C-IGF2	Pair-end reads supporting the fusion gene is two or less
								KANSL1-LRRC37A3	Pair-end reads supporting the fusion gene is two or less
								KANSL2-SOX4	Pair-end reads supporting the fusion gene is two or less
								KAT6A-IFI44L	Pair-end reads supporting the fusion gene is two or less
								KAT6A-PCM1	Pair-end reads supporting the fusion gene is two or less
								KCTD20-KLF6	Pair-end reads supporting the fusion gene is two or less
								KDM1A-PAFAH1B1	Pair-end reads supporting the fusion gene is two or less
								KIAA1468-PHLPP1	Pair-end reads supporting the fusion gene is two or less
								KIAA2018-NCOA3	Pair-end reads supporting the fusion gene is two or less
								KIF23-ARIH1	Pair-end reads supporting the fusion gene is two or less
								KLF10-YWHAZ	Pair-end reads supporting the fusion gene is two or less
								KLF6-CTBP2	Pair-end reads supporting the fusion gene is two or less
								KLHL20-TPT1	Pair-end reads supporting the fusion gene is two or less
								KLHL24-ZHX2	Pair-end reads supporting the fusion gene is two or less
								KMT2C-ESYT2	Pair-end reads supporting the fusion gene is two or less
								KMT2E-ARID4B	Pair-end reads supporting the fusion gene is two or less
								KPNA3-ZMYM2	Pair-end reads supporting the fusion gene is two or less
								L3MBTL3-EPB41L2	Pair-end reads supporting the fusion gene is two or less
								LAPTM5-MYH9	Pair-end reads supporting the fusion gene is two or less
								LAPTM5-SF1	Pair-end reads supporting the fusion gene is two or less
								LCP1-HSP90AA1	Pair-end reads supporting the fusion gene is two or less
								LDLRAD4-NFIL3	Pair-end reads supporting the fusion gene is two or less
								LEF1-CCNG2	Pair-end reads supporting the fusion gene is two or less
								LIMD1-MPEG1	Pair-end reads supporting the fusion gene is two or less
								LLFOS-48D6.2-DAZAP1	Pair-end reads supporting the fusion gene is two or less
								LLFOS-48D6.2-MKNK2	Pair-end reads supporting the fusion gene is two or less
								LLFOS-48D6.2-SF1	Pair-end reads supporting the fusion gene is two or less
								LMNB2-BRD1	Pair-end reads supporting the fusion gene is two or less
								LPCAT1-SLC12A7	Pair-end reads supporting the fusion gene is two or less
								LRBA-SPAG9	Pair-end reads supporting the fusion gene is two or less
								LRRFIP1-DGKD	Pair-end reads supporting the fusion gene is two or less
								LYZ-RNF11	Pair-end reads supporting the fusion gene is two or less
								LYZ-SLC38A2	Pair-end reads supporting the fusion gene is two or less
								MACF1-EEF2	Pair-end reads supporting the fusion gene is two or less
								MACF1-IQGAP1	Pair-end reads supporting the fusion gene is two or less
								MACF1-LDHB	Pair-end reads supporting the fusion gene is two or less
								MAD1L1-CHST12	Pair-end reads supporting the fusion gene is two or less
								MAD1L1-MAFK	Pair-end reads supporting the fusion gene is two or less
								MAD1L1-RBM38	Pair-end reads supporting the fusion gene is two or less
								MATR3-FAM13B	Pair-end reads supporting the fusion gene is two or less
								MAVS-CD74	Pair-end reads supporting the fusion gene is two or less
								MBNL1-SKIL	Pair-end reads supporting the fusion gene is two or less
								MBP-BCL11A	Pair-end reads supporting the fusion gene is two or less
								MCL1-NCL	Pair-end reads supporting the fusion gene is two or less
								MCL1-PPP2R5C	Pair-end reads supporting the fusion gene is two or less
								MED13L-AEBP2	Pair-end reads supporting the fusion gene is two or less
								MED13L-EPC1	Pair-end reads supporting the fusion gene is two or less
								MED13L-HSPA8	Pair-end reads supporting the fusion gene is two or less
								MED13L-NGLY1	Pair-end reads supporting the fusion gene is two or less
								MEF2C-SOCS2	Pair-end reads supporting the fusion gene is two or less
								MEGF6-RER1	Pair-end reads supporting the fusion gene is two or less
								METRNL-CSNK1D	Pair-end reads supporting the fusion gene is two or less
								METRNL-FBRSL1	Pair-end reads supporting the fusion gene is two or less
								METTL16-PAFAH1B1	Pair-end reads supporting the fusion gene is two or less
								MEX3C-STT3B	Pair-end reads supporting the fusion gene is two or less
								MFSD8-LARP1B	Pair-end reads supporting the fusion gene is two or less
								MICU1-P4HA1	Pair-end reads supporting the fusion gene is two or less
								MOB3A-GNA15	Pair-end reads supporting the fusion gene is two or less
								MOB3A-IGHM	Pair-end reads supporting the fusion gene is two or less
								MTDH-FAM101B	Pair-end reads supporting the fusion gene is two or less
								MYCBP2-MACF1	Pair-end reads supporting the fusion gene is two or less
								MYCBP2-RBM26	Pair-end reads supporting the fusion gene is two or less
								MYO18A-PPP1R15A	Pair-end reads supporting the fusion gene is two or less
								N4BP2L1-NFIL3	Pair-end reads supporting the fusion gene is two or less
								NCL-MCL1	Pair-end reads supporting the fusion gene is two or less
								NCOA2-CHD7	Pair-end reads supporting the fusion gene is two or less
								NCOR1-JMJD1C	Pair-end reads supporting the fusion gene is two or less
								NDUFA10-DGKD	Pair-end reads supporting the fusion gene is two or less
								NR3C1-BACH2	Pair-end reads supporting the fusion gene is two or less
								NR3C1-CD74	Pair-end reads supporting the fusion gene is two or less
								NR3C1-EBF1	Pair-end reads supporting the fusion gene is two or less
								NR3C1-GOLPH3	Pair-end reads supporting the fusion gene is two or less
								NR3C1-SLC2A3	Pair-end reads supporting the fusion gene is two or less
								NR3C1-ZEB1	Pair-end reads supporting the fusion gene is two or less
								NRIP1-CUX1	Pair-end reads supporting the fusion gene is two or less
								NRIP1-SCAF11	Pair-end reads supporting the fusion gene is two or less
								NUBP2-UBE2I	Pair-end reads supporting the fusion gene is two or less
								NUCKS1-EEF1D	Pair-end reads supporting the fusion gene is two or less
								NUDT3-CEP95	Pair-end reads supporting the fusion gene is two or less
								OGT-ATRX	Pair-end reads supporting the fusion gene is two or less
								OSER1-AUTS2	Pair-end reads supporting the fusion gene is two or less
								OXSR1-STAG1	Pair-end reads supporting the fusion gene is two or less
								PABPC1-SLC25A37	Pair-end reads supporting the fusion gene is two or less
								PACSIN2-BRD1	Pair-end reads supporting the fusion gene is two or less
								PARD3-EPC1	Pair-end reads supporting the fusion gene is two or less
								PARP9-ADAR	Pair-end reads supporting the fusion gene is two or less
								PCDH9-CD69	Pair-end reads supporting the fusion gene is two or less
								PCDH9-SPTBN1	Pair-end reads supporting the fusion gene is two or less
								PCMTD1-CHD7	Pair-end reads supporting the fusion gene is two or less
								PDE4B-TXNIP	Pair-end reads supporting the fusion gene is two or less
								PDGFRA-CALM1	Pair-end reads supporting the fusion gene is two or less
								PDGFRA-G3BP2	Pair-end reads supporting the fusion gene is two or less
								PDGFRA-IGHM	Pair-end reads supporting the fusion gene is two or less
								PDGFRA-SPRY1	Pair-end reads supporting the fusion gene is two or less
								PFKFB3-GDI2	Pair-end reads supporting the fusion gene is two or less
								PFKFB3-PDGFA	Pair-end reads supporting the fusion gene is two or less
								PGK1-MKNK2	Pair-end reads supporting the fusion gene is two or less
								PHF20-RBM39	Pair-end reads supporting the fusion gene is two or less
								PHIP-C7ORF55-LUC7L2	Pair-end reads supporting the fusion gene is two or less
								PHRF1-SDF4	Pair-end reads supporting the fusion gene is two or less
								PIM3-METRNL	Pair-end reads supporting the fusion gene is two or less
								PIM3-SBF1	Pair-end reads supporting the fusion gene is two or less
								PISD-CALM1	Pair-end reads supporting the fusion gene is two or less
								PISD-YWHAH	Pair-end reads supporting the fusion gene is two or less
								PLEKHG1-BCL7A	Pair-end reads supporting the fusion gene is two or less
								PLEKHG1-PNRC1	Pair-end reads supporting the fusion gene is two or less
								PNRC1-BCLAF1	Pair-end reads supporting the fusion gene is two or less
								PNRC1-GRAMD4	Pair-end reads supporting the fusion gene is two or less
								PNRC1-RNGTT	Pair-end reads supporting the fusion gene is two or less
								PNRC1-SYNCRIP	Pair-end reads supporting the fusion gene is two or less
								PNRC1-ZNF292	Pair-end reads supporting the fusion gene is two or less
								PPA2-TET2	Pair-end reads supporting the fusion gene is two or less
								PPM1G-DCTN4	Pair-end reads supporting the fusion gene is two or less
								PPP1R15A-MYO18A	Pair-end reads supporting the fusion gene is two or less
								PPP1R15A-NUCKS1	Pair-end reads supporting the fusion gene is two or less
								PPP2R5C-MCL1	Pair-end reads supporting the fusion gene is two or less
								PPTC7-MARCKSL1	Pair-end reads supporting the fusion gene is two or less
								PRDM15-NRIP1	Pair-end reads supporting the fusion gene is two or less
								PRKDC-CDK6	Pair-end reads supporting the fusion gene is two or less
								PSPC1-LATS2	Pair-end reads supporting the fusion gene is two or less
								PTBP1-RNF126	Pair-end reads supporting the fusion gene is two or less
								PTBP2-HIF1A	Pair-end reads supporting the fusion gene is two or less
								PTDSS2-METRNL	Pair-end reads supporting the fusion gene is two or less
								PTP4A1-EZR	Pair-end reads supporting the fusion gene is two or less
								PTP4A1-YWHAZ	Pair-end reads supporting the fusion gene is two or less
								PTPRC-CDK6	Pair-end reads supporting the fusion gene is two or less
								PUM1-XPO1	Pair-end reads supporting the fusion gene is two or less
								PXDN-SNTG2	Pair-end reads supporting the fusion gene is two or less
								RAB4A-ITPR1	Pair-end reads supporting the fusion gene is two or less
								RAG1-DNTT	Pair-end reads supporting the fusion gene is two or less
								RAP1GDS1-BANK1	Pair-end reads supporting the fusion gene is two or less
								RAPGEF6-CDC42SE2	Pair-end reads supporting the fusion gene is two or less
								RASA2-KLHL24	Pair-end reads supporting the fusion gene is two or less
								RASGEF1B-ZNF721	Pair-end reads supporting the fusion gene is two or less
								RB1-DNTT	Pair-end reads supporting the fusion gene is two or less
								RBM33-FOS	Pair-end reads supporting the fusion gene is two or less
								RBM38-TOLLIP	Pair-end reads supporting the fusion gene is two or less
								RBM3-CYLD	Pair-end reads supporting the fusion gene is two or less
								RBPJ-HNRNPDL	Pair-end reads supporting the fusion gene is two or less
								RERE-ARID4B	Pair-end reads supporting the fusion gene is two or less
								REV3L-CHD2	Pair-end reads supporting the fusion gene is two or less
								RGS12-NOP14	Pair-end reads supporting the fusion gene is two or less
								RHOA-FYTTD1	Pair-end reads supporting the fusion gene is two or less
								RHOA-TPT1	Pair-end reads supporting the fusion gene is two or less
								RNF11-LYZ	Pair-end reads supporting the fusion gene is two or less
								RNF138-TRAPPC8	Pair-end reads supporting the fusion gene is two or less
								RNGTT-PNRC1	Pair-end reads supporting the fusion gene is two or less
								ROCK1-CNTLN	Pair-end reads supporting the fusion gene is two or less
								RRAGD-PNRC1	Pair-end reads supporting the fusion gene is two or less
								RTN4-SPTBN1	Pair-end reads supporting the fusion gene is two or less
								S100A9-SOX4	Pair-end reads supporting the fusion gene is two or less
								SCAMP1-USP3	Pair-end reads supporting the fusion gene is two or less
								SCFD2-FIP1L1	Pair-end reads supporting the fusion gene is two or less
								SEPT9-ANKRD11	Pair-end reads supporting the fusion gene is two or less
								SEPT9-FOS	Pair-end reads supporting the fusion gene is two or less
								SEPT9-SET	Pair-end reads supporting the fusion gene is two or less
								SEPT9-SRSF3	Pair-end reads supporting the fusion gene is two or less
								SEPT9-STMN3	Pair-end reads supporting the fusion gene is two or less
								SETD2-SMARCC1	Pair-end reads supporting the fusion gene is two or less
								SET-HNRNPK	Pair-end reads supporting the fusion gene is two or less
								SF1-SSBP2	Pair-end reads supporting the fusion gene is two or less
								SF3B1-HIF1A	Pair-end reads supporting the fusion gene is two or less
								SFMBT2-PFKFB3	Pair-end reads supporting the fusion gene is two or less
								SFMBT2-ZEB1	Pair-end reads supporting the fusion gene is two or less
								SFPQ-UBR4	Pair-end reads supporting the fusion gene is two or less
								SFPQ-ZMYM4	Pair-end reads supporting the fusion gene is two or less
								SFSWAP-PTP4A1	Pair-end reads supporting the fusion gene is two or less
								SH3KBP1-IGHM	Pair-end reads supporting the fusion gene is two or less
								SKI-ARID5A	Pair-end reads supporting the fusion gene is two or less
								SKI-BRD1	Pair-end reads supporting the fusion gene is two or less
								SKI-CTDP1	Pair-end reads supporting the fusion gene is two or less
								SKI-SF1	Pair-end reads supporting the fusion gene is two or less
								SLC12A7-KLF13	Pair-end reads supporting the fusion gene is two or less
								SLC2A3-NR3C1	Pair-end reads supporting the fusion gene is two or less
								SMARCC1-KMT2E	Pair-end reads supporting the fusion gene is two or less
								SMCHD1-ATP9B	Pair-end reads supporting the fusion gene is two or less
								SMCHD1-LDLRAD4	Pair-end reads supporting the fusion gene is two or less
								SMEK2-BCL11A	Pair-end reads supporting the fusion gene is two or less
								SOX4-S100A9	Pair-end reads supporting the fusion gene is two or less
								SPTBN1-HIST1H1C	Pair-end reads supporting the fusion gene is two or less
								SRSF3-UBR4	Pair-end reads supporting the fusion gene is two or less
								SSBP2-AKAP17A	Pair-end reads supporting the fusion gene is two or less
								SSBP2-CDK13	Pair-end reads supporting the fusion gene is two or less
								SSBP2-ERBB2IP	Pair-end reads supporting the fusion gene is two or less
								SSBP2-IRX2	Pair-end reads supporting the fusion gene is two or less
								SSBP2-KAT6A	Pair-end reads supporting the fusion gene is two or less
								SSBP2-KLF11	Pair-end reads supporting the fusion gene is two or less
								SSBP2-PIK3R1	Pair-end reads supporting the fusion gene is two or less
								SSBP2-TSC22D3	Pair-end reads supporting the fusion gene is two or less
								ST3GAL1-AGO2	Pair-end reads supporting the fusion gene is two or less
								ST3GAL1-AZIN1	Pair-end reads supporting the fusion gene is two or less
								ST3GAL1-CCNG2	Pair-end reads supporting the fusion gene is two or less
								ST3GAL1-FYTTD1	Pair-end reads supporting the fusion gene is two or less
								ST3GAL1-KLF10	Pair-end reads supporting the fusion gene is two or less
								STAG1-STT3B	Pair-end reads supporting the fusion gene is two or less
								STRBP-RABGAP1	Pair-end reads supporting the fusion gene is two or less
								SUB1-PARP14	Pair-end reads supporting the fusion gene is two or less
								SUCO-CUL3	Pair-end reads supporting the fusion gene is two or less
								SYNCRIP-BACH2	Pair-end reads supporting the fusion gene is two or less
								SYNCRIP-ELOVL5	Pair-end reads supporting the fusion gene is two or less
								SYNE2-FOS	Pair-end reads supporting the fusion gene is two or less
								SYTL3-EZR	Pair-end reads supporting the fusion gene is two or less
								TBC1D14-ANKRD11	Pair-end reads supporting the fusion gene is two or less
								TBC1D14-RNF4	Pair-end reads supporting the fusion gene is two or less
								TBC1D22A-BRD1	Pair-end reads supporting the fusion gene is two or less
								TBC1D22A-CERK	Pair-end reads supporting the fusion gene is two or less
								TCL1B-ERBB2IP	Pair-end reads supporting the fusion gene is two or less
								TGIF1-LDLRAD4	Pair-end reads supporting the fusion gene is two or less
								THAP4-ING5	Pair-end reads supporting the fusion gene is two or less
								TIMM9-SOX4	Pair-end reads supporting the fusion gene is two or less
								TLE4-HNRNPK	Pair-end reads supporting the fusion gene is two or less
								TMBIM4-TCF12	Pair-end reads supporting the fusion gene is two or less
								TMCC3-BCL7A	Pair-end reads supporting the fusion gene is two or less
								TMCC3-ZBTB18	Pair-end reads supporting the fusion gene is two or less
								TMEM18-PXDN	Pair-end reads supporting the fusion gene is two or less
								TP53INP1-MIB1	Pair-end reads supporting the fusion gene is two or less
								TPM4-KCTD15	Pair-end reads supporting the fusion gene is two or less
								TPT1-ZC3HAV1	Pair-end reads supporting the fusion gene is two or less
								TRIM13-KPNA3	Pair-end reads supporting the fusion gene is two or less
								TSC22D3-IRS2	Pair-end reads supporting the fusion gene is two or less
								TSC22D3-ST3GAL1	Pair-end reads supporting the fusion gene is two or less
								TULP4-EZR	Pair-end reads supporting the fusion gene is two or less
								TXLNG-AP1S2	Pair-end reads supporting the fusion gene is two or less
								UBAP2-UBAP1	Pair-end reads supporting the fusion gene is two or less
								UBE2I-SKI	Pair-end reads supporting the fusion gene is two or less
								UBE2R2-SPINK4	Pair-end reads supporting the fusion gene is two or less
								UBQLN1-HNRNPK	Pair-end reads supporting the fusion gene is two or less
								UBR4-SFPQ	Pair-end reads supporting the fusion gene is two or less
								UHRF2-KDM4C	Pair-end reads supporting the fusion gene is two or less
								ULK1-ANKLE2	Pair-end reads supporting the fusion gene is two or less
								ULK4-ARHGAP11B	Pair-end reads supporting the fusion gene is two or less
								UNKL-UBE2I	Pair-end reads supporting the fusion gene is two or less
								USP14-SMCHD1	Pair-end reads supporting the fusion gene is two or less
								USP1-FOS	Pair-end reads supporting the fusion gene is two or less
								USP22-MACF1	Pair-end reads supporting the fusion gene is two or less
								USP34-REL	Pair-end reads supporting the fusion gene is two or less
								USP36-CBX4	Pair-end reads supporting the fusion gene is two or less
								USP36-FOSB	Pair-end reads supporting the fusion gene is two or less
								USP6NL-ZEB1	Pair-end reads supporting the fusion gene is two or less
								WDR6-RHOA	Pair-end reads supporting the fusion gene is two or less
								WHSC1L1-MYADM	Pair-end reads supporting the fusion gene is two or less
								VPS13B-STK3	Pair-end reads supporting the fusion gene is two or less
								XBP1-YWHAE	Pair-end reads supporting the fusion gene is two or less
								XPO1-CNOT2	Pair-end reads supporting the fusion gene is two or less
								XPO1-DCAKD	Pair-end reads supporting the fusion gene is two or less
								YWHAE-CHD1	Pair-end reads supporting the fusion gene is two or less
								YWHAE-GNAS	Pair-end reads supporting the fusion gene is two or less
								YWHAE-NFIL3	Pair-end reads supporting the fusion gene is two or less
								YWHAE-NRIP1	Pair-end reads supporting the fusion gene is two or less
								YWHAE-PNRC1	Pair-end reads supporting the fusion gene is two or less
								YWHAE-XBP1	Pair-end reads supporting the fusion gene is two or less
								YWHAG-USP22	Pair-end reads supporting the fusion gene is two or less
								YWHAZ-AZIN1	Pair-end reads supporting the fusion gene is two or less
								YY1-NRIP1	Pair-end reads supporting the fusion gene is two or less
								ZC3HAV1-TPT1	Pair-end reads supporting the fusion gene is two or less
								ZEB1-CCNG2	Pair-end reads supporting the fusion gene is two or less
								ZEB1-HNRNPF	Pair-end reads supporting the fusion gene is two or less
								ZEB1-NFIL3	Pair-end reads supporting the fusion gene is two or less
								ZEB1-NRIP1	Pair-end reads supporting the fusion gene is two or less
								ZEB1-TSC22D3	Pair-end reads supporting the fusion gene is two or less
								ZFR-SUB1	Pair-end reads supporting the fusion gene is two or less
								ZMYM2-AGAP1	Pair-end reads supporting the fusion gene is two or less
								ZMYM2-PFKFB3	Pair-end reads supporting the fusion gene is two or less
								ZMYM4-SFPQ	Pair-end reads supporting the fusion gene is two or less
								ZNF131-AP3B1	Pair-end reads supporting the fusion gene is two or less
								ZNF207-H3F3B	Pair-end reads supporting the fusion gene is two or less
								ZNF263-CREBBP	Pair-end reads supporting the fusion gene is two or less
								ZNF511-ARID5A	Pair-end reads supporting the fusion gene is two or less
								ZRANB1-SFPQ	Pair-end reads supporting the fusion gene is two or less
								ZSWIM6-KIF2A	Pair-end reads supporting the fusion gene is two or less
								ABL1-FNBP1	False by IGV inspection or Sanger sequencing
								ADRBK1-SF1	False by IGV inspection or Sanger sequencing
								AGO2-DENND3	False by IGV inspection or Sanger sequencing
								AGO2-ST3GAL1	False by IGV inspection or Sanger sequencing
								APLP2-PRDM10	False by IGV inspection or Sanger sequencing
								ARID4A-C14ORF37	False by IGV inspection or Sanger sequencing
								ARID5A-CHD1	False by IGV inspection or Sanger sequencing
								ARID5B-JMJD1C	False by IGV inspection or Sanger sequencing
								ATP5L-KMT2A	False by IGV inspection or Sanger sequencing
								B3GNT5-KLHL24	False by IGV inspection or Sanger sequencing
								BAZ2B-MARCH7	False by IGV inspection or Sanger sequencing
								C14ORF37-ARID4A	False by IGV inspection or Sanger sequencing
								CD74-NR3C1	False by IGV inspection or Sanger sequencing
								CD99-P2RY8	False by IGV inspection or Sanger sequencing
								CEP170-ZBTB18	False by IGV inspection or Sanger sequencing
								CHD1-SSBP2	False by IGV inspection or Sanger sequencing
								CLPTM1L-SLC12A7	False by IGV inspection or Sanger sequencing
								CRLF2-P2RY8	False by IGV inspection or Sanger sequencing
								CSDE1-HIPK1	False by IGV inspection or Sanger sequencing
								CSNK1D-METRNL	False by IGV inspection or Sanger sequencing
								CTBP2-FAM53B	False by IGV inspection or Sanger sequencing
								CTDP1-MBP	False by IGV inspection or Sanger sequencing
								CTDP1-PQLC1	False by IGV inspection or Sanger sequencing
								DENND4C-IFT74	False by IGV inspection or Sanger sequencing
								DHRSX-P2RY8	False by IGV inspection or Sanger sequencing
								DYRK1A-MED13L	False by IGV inspection or Sanger sequencing
								DYRK1A-RUNX1	False by IGV inspection or Sanger sequencing
								EEF2-RBM26	False by IGV inspection or Sanger sequencing
								ELN-PAX5	False by IGV inspection or Sanger sequencing
								ESRRB-PAX5	False by IGV inspection or Sanger sequencing
								ETV6-CACNA1C-AS2	False by IGV inspection or Sanger sequencing
								ETV6-PAX5	False by IGV inspection or Sanger sequencing
								ETV6-ZNF329	False by IGV inspection or Sanger sequencing
								FBRSL1-ANKLE2	False by IGV inspection or Sanger sequencing
								FGD5-AS1-P2RY8	False by IGV inspection or Sanger sequencing
								G3BP2-CCNG2	False by IGV inspection or Sanger sequencing
								GALNT7-ING2	False by IGV inspection or Sanger sequencing
								GRAMD4-BRD1	False by IGV inspection or Sanger sequencing
								HACE1-DSE	False by IGV inspection or Sanger sequencing
								HIF1A-ITGA6	False by IGV inspection or Sanger sequencing
								HIPK1-CSDE1	False by IGV inspection or Sanger sequencing
								HIVEP1-PNRC1	False by IGV inspection or Sanger sequencing
								HNRNPH1-FRA10AC1	False by IGV inspection or Sanger sequencing
								HNRNPK-NFIL3	False by IGV inspection or Sanger sequencing
								HNRNPK-UBQLN1	False by IGV inspection or Sanger sequencing
								HOOK3-KAT6A	False by IGV inspection or Sanger sequencing
								IL3RA-P2RY8	False by IGV inspection or Sanger sequencing
								INPP5A-SKI	False by IGV inspection or Sanger sequencing
								IRS2-AFF3	False by IGV inspection or Sanger sequencing
								KANSL1-ARL17A	False by IGV inspection or Sanger sequencing
								KAT6A-HOOK3	False by IGV inspection or Sanger sequencing
								KAT6A-RUNX1	False by IGV inspection or Sanger sequencing
								KDM4C-UHRF2	False by IGV inspection or Sanger sequencing
								KLF2-TPM4	False by IGV inspection or Sanger sequencing
								KLF6-TSC22D3	False by IGV inspection or Sanger sequencing
								KLF6-ZEB1	False by IGV inspection or Sanger sequencing
[truncated: 81 more rows]

## Sheet: S4-Targeted search
Table S4: Reccurrent and established ALL fusion genes used for the targeted search
Fusion gene	5' Gene	5' Chromsome	3' Gene	3' Chromosome	Reference
ETV6-RUNX1	ETV6	12	RUNX1	21	Canonical fusion gene
RUNX1-ETV6	RUNX1	21	ETV6	12	Canonical fusion gene
BCR-ABL1	BCR	22	ABL1	9	Canonical fusion gene
ABL1-BCR	ABL1	9	BCR	22	Canonical fusion gene
KMT2A-AFF1	KMT2A	11	AFF1	4	Canonical fusion gene
AFF1-KMT2A	AFF1	4	KMT2A	11	Canonical fusion gene
KMT2A-MLLT3	KMT2A	11	MLLT3	9	Canonical fusion gene
KMT2A-MLLT4	KMT2A	11	MLLT4	6	Canonical fusion gene
DUX4-IGH	DUX4	4 and 10*	IGH	11	Yasuda et al., 2016, Nature Genetics
STIL-TAL1	STIL	1	TAL1	1	Atak et al., 2013, PLOS Genetics
SET-NUP214	SET	9	NUP214	9	Van Vlierberghe P et al., 2008, Blood
MEF2D-BCL9	MEF2D	1	BCL9	1	Suzuki et al., 2016, J Clinical Oncology
MEF2D-HNRNPUL1	MEF2D	1	HNRNPUL1	19	Liu et al., 2016, EBioMedicine; Gu et al. 2016, Nat Commun
TAF15-ZNF384	TAF15	17	ZNF384	12	Martini et al, 2002, Cancer Research
EP300-ZNF384	EP300	22	ZNF384	12	Gocho et al., 2015, Leukemia
TCF3-ZNF384	TCF3	19	ZNF384	12	Zhong et al., 2008, Leukemia
PAX5-ETV6	PAX5	9	ETV6	12	Strehl et al., 2003, Leukemia
PAX5-C20orf112	PAX5	9	C20orf112	20	Nebral et al., 2009, Leukemia
PAX5-ELN	PAX5	9	ELN	7	Bousquet et al., 2007, Blood
PAX5-AUTS2	PAX5	9	AUTS2	7	Kawamata et al., 2007, ASH Annu Meet Abstr
PAX5-JAK2	PAX5	9	JAK2	9	Nebral et al., 2009, Leukemia
PAX5-POM121	PAX5	9	POM121	7	Nebral et al., 2009, Leukemia
*Fusion supporting reads found at chr 4 and chr 10 were counted for the DUX4 gene

## Sheet: S5-Primers
Table S5: List of primers used for validation by PCR, Sanger sequencing and RACE
Fusion gene	5' Gene	5' primer sequence	3' Gene	3' primer sequence	Used for
ABL1-BCR	ABL1	GCAGCCTGGAAAAGTACTTG	BCR	AGGGCGAGTCATCAATGTAG	PCR
AFF1-HOXA13	AFF1	ATCGACAGCAGACCTTTGAA	HOXA13	AAAGCAACGAGTTCTGAAGC	PCR
AFF1-HOXA13	AFF1	AGACCCCTCAAGACAGTTTG	HOXA13	GCGTATTCCCGTTCAAGTTC	PCR
AFF1-KMT2A	AFF1	TGACAGCAATACATACGCCT	KMT2A	GACAGAATTTGCAACGACGA	PCR
AFF1-KMT2A	AFF1	CCAAGCTCACCAAACTGAAG	KMT2A	AATTTGCAACGACGACAACA	PCR
AFF1-KMT2A	AFF1	TGAGCCATCCAAGTTTCCTT	KMT2A	GACAGAATTTGCAACGACGA	PCR
ARHGEF6-ORC4	ARHGEF6	TGGAAAATCAAGGTGCATCG	ORC4	ATTTGCTTTCGAGTCCATGC	PCR
ARHGEF6-ORC4	ARHGEF6	GCTGTAAATGTGCTCACTCA	ORC4	GCGATGCTGTTACTCGATTT	PCR
ARPP19-PSPC1	ARPP19	CAGAGGGAGCACTATGTCTG	PSPC1	CGATCATCCACAACCACAAC	PCR
ARPP19-PSPC1	ARPP19	CCAGAGAAAGCAGAAGAAGC	PSPC1	CCCATCACCACATCTTTCCA	PCR
BAALC-GTF2E2	BAALC	TACTACGAGAGCTGGACCCG	GTF2E2	AGAAATACCCTGTCGCTTCA	PCR
BAALC-GTF2E2	BAALC	TACTACGAGAGCTGGACCCG	GTF2E2	GCCAAGTGTTCGTTATGAGT	PCR
BACH2-AURKA	BACH2	GAGCTTTCGGTGACCCAC	AURKA	TAGCAAAGAACTCCAAGGCT	PCR
BRD9-NUTM1	BRD9	CCATGAAGCCTCCAGATGAA	NUTM1	AGAAGTTGGTGGGAGAAAGG	PCR
BRD9-NUTM1	BRD9	TGCAGGAGTTTGTGAAGGAT	NUTM1	AGAAGTTGGTGGGAGAAAGG	PCR
CD69-HIST1H2BG	CD69	GCAAAGACTTTCACTGTAGCT	HIST1H2BG	GAACCTGTTTTAGCACCTTGT	PCR
CDK5RAP2-JAK2	CDK5RAP2	TTAGTTCAGTCCCAAGCCAG	JAK2	TCAAACTGTGTAGGATCCCG	PCR
CTCF-NUTF2	CTCF	ATTACGGACCTGAAGCCAAA	NUTF2	GGTGATGCTGTGCTGAATTT	PCR
DCAF5-ETV6	DCAF5	TTCAAAGGAAGGAGTGGGAC	ETV6	ATTCTTTGTCCTCCCATCGG	PCR
DCK-PRRX1	DCK	CCCGCATCAAGAAAATCTCC	PRRX1	TTGGCTCTTCGGTTCTGAAA	PCR
DCK-PRRX1	DCK	TGCAGGGAAGTCAACATTTG	PRRX1	TTCTCGCACAAAAGCATCAG	PCR
DSE-HACE1	DSE	CTGTGTGCTGTATCCTGAGA	HACE1	ACAAATGCTCCAGAACTTGC	PCR
DSE-HACE1	DSE	CCATCCCATGCTGTACTTCT	HACE1	TCGGAGGTCTTCATTCTGTG	PCR
EP300-ZNF384	EP300	CAGATTGATCCCAGCTCCAT	ZNF384	CTGTGTCCATACTGATGCCT	PCR
EP300-ZNF384	EP300	CAAGCAAAGAACCAGCAGAA	ZNF384	CAGCAGTCATCAGTCCTGTA	PCR
ETV6-RUNX1	ETV6	CTCTGTCTCCCCGCCTGAA	RUNX1	CGGCTCGTGCTGGCAT	PCR
FLI1-TCF3	FLI1	GTCCAACCCCATGAACTACA	TCF3	AGCTCCTTCTTCTCCTCCTC	PCR
FRA10AC1-HNRNPH1	FRA10AC1	GTTATGCCAAGAATGTTCCAT	HNRNPH1	CTGTAAGGTAATCCCCGCAT	PCR
FRA10AC1-HNRNPH1	FRA10AC1	TCTGATGAGGAAGAAAGTGCT	HNRNPH1	GAACTCGACATCTGCTTCAC	PCR
GNA13-BRIP1	GNA13	AAGGAGATCGACAAATGCCT	BRIP1	TGTCCAGGAGTAAGTCTGTTG	PCR
GTF2E2-BAALC	GTF2E2	TAGAAGAAGCACTGCCCAAT	BAALC	GCTTGGACTCTCTGCTAGTT	PCR
GTF2E2-BAALC	GTF2E2	ACTCAAGCAGAAACAATGGC	BAALC	CTGTTGGATGCTATCTGTTACA	PCR
HBP1-LPXN	HBP1	TTCGGTTGAGGAGTAAGAGC	LPXN	GAGGAGCTGGGTTGGAATAT	PCR
JAK2-PAX5	JAK2	GGTTTTCTGGTGCCTTTGAA	PAX5	AAACATGGTGGGATTTTGGC	PCR
JAK2-PAX5	JAK2	ATTGGTGGAGAACGAGAACA	PAX5	GATCCTCCAATTACCCCAGG	PCR
KMT2A-AFF1	KMT2A	AGCAGAAAATGTGTGGGAGA	AFF1	AGGCGTATGTATTGCTGTCA	PCR
KMT2A-AFF1	KMT2A	AGCAGAAAATGTGTGGGAGA	AFF1	AGCTGCCATTTGTTTGTTGT	PCR
KMT2A-AFF1	KMT2A	GGGAGGCTTAGGAATCTTGA	AFF1	TCACTGTCACTGAGCTGAAG	PCR
KMT2A-MLLT3	KMT2A	CGCCAAGAAAAGAAGTTCCC	MLLT3	TGCCTCCTCTATTTACAGGC	PCR
KMT2A-MLLT3	KMT2A	CAGAGCAGAGCAAACAGAAA	MLLT3	CGTGATGTAGGGGTGAAGAA	PCR
KMT2A-MLLT4	KMT2A	CGCCAAGAAAAGAAGTTCCC	MLLT4	TTGTTGCAAAGTTTCCAGCA	PCR
KMT2A-MLLT4	KMT2A	TGAACATCCTCAGCACTCTC	MLLT4	TGACGTTCCTTGCTGAGAAT	PCR
KRAS-GRIN2B	KRAS	GCCTGCTGAAAATGACTGAA	GRIN2B	GCTCACAATGCAGAATCCAG	PCR
LYN-NCOR1	LYN	TTTTGGCACCAGGAAATAGC	NCOR1	TGATTCGTAGCTGAGCAGTT	PCR
MAFK-PDGFA	MAFK	GGGCACTTGTTGTTCTTCG	PDGFA	GTCCTCTTCCCGATAATCCG	PCR
NCOR1-LYN	NCOR1	AACTCTGCTTCCATGTCTCC	LYN	GCTTGCACAGACATAGTTCC	PCR
NCOR1-LYN	NCOR1	CCTCACAACAGATGCAAGTG	LYN	CCCAGGCATCTTTATCCCAT	PCR
NCOR2-BCL7A	NCOR2	GCTGAGTGCGTCCTCTATTA	BCL7A	ACTTCTCGTCCTTGCCTTTT	PCR
P2RY8-CD99	P2RY8	GAACACCTTCTCAAGCACTT	CD99	CTTCCCCTTCTTTCCTGTGG	PCR
PAX5-ELN	PAX5	GCAGCACTACTCAGACATCT	ELN	CACTCCTAAGCCACCAACTC	PCR
PAX5-ELN	PAX5	GGGGAGACTTGTTCACACA	ELN	CACTCCTAAGCCACCAACTC	PCR
PAX5-ESRRB	PAX5	CTCAGACATCTTCACCACCA	ESRRB	CCCACTTTGAGGCATTTCAT	PCR
PAX5-ESRRB	PAX5	GTCCTACCCCATTGTGACAG	ESRRB	CAGCCAATGATGACCACAAG	PCR
PAX5-ETV6	PAX5	GCCAAAATCCCACCATGTTT	ETV6	TGCCATTCATTTCAAACGTGT	PCR
PAX5-ETV6	PAX5	AAAATCCCACCATGTTTGCC	ETV6	ccccaatccaggaaaacaac	PCR
PAX5-JAK2	PAX5	AAAATCCCACCATGTTTGCC	JAK2	TCAAACTGTGTAGGATCCCG	PCR
PAX5-JAK2	PAX5	GACAAAAGTACAGCAGCCAC	JAK2	CCCAGTGTTGTCCTGTAGAG	PCR
PAX5-ZCCHC7	PAX5	ATCTTGTGATGTTGGCGAGA	ZCCHC7	GTTGGCTGAATAGTACCGCT	PCR
PDGFRA-CCNG2	PDGFRA	GGAGCTACAGGGAGAGAAAC	CCNG2	TAAGAGCCAAGAACCTGTCC	PCR
PDGFRA-SF1	PDGFRA	ACAGGGAGAGAAACAGAGGA	SF1	CCCTCGCTATTGTAGATGGG	PCR
PQLC1-MBP	PQLC1	GCCAACATTTTGCGGATACT	MBP	tttctgcaaaggactctgtg	PCR
PTK2B-KAT6A	PTK2B	GGCCGACTTACCTGTACTT	KAT6A	TTTCTGGCCTAAGTCCTTCC	PCR
PTK2B-KAT6A	PTK2B	GGCCGACTTACCTGTACTT	KAT6A	CCCTTATCCTGATGCTGAGT	PCR
RIC3-TRBC2	RIC3	CTCCACAGTGCAGAGAGTC	TRBC2	GCCTTCCCTAGCAAGATCTC	PCR
RIC3-TRBC2	RIC3	CTTGTCCTGGCTCTGTCG	TRBC2	CACCTCCTTCCCATTCACC	PCR
RNF10-KMT2A	RNF10	GATGAAGAGGGAGAAAGGGG	KMT2A	CTTCAAACACTTCCGCTGAC	PCR
RNF10-KMT2A	RNF10	ACAGCCAGTACTCCAAGTTG	KMT2A	AGAAAGACACAGTTCTTGGC	PCR
RUNX1-ASXL1	RUNX1	AAGAGGGTGCATTTTCAGGA	ASXL1	TGGCTTCATTAGACCCACAG	PCR
RUNX1-ASXL1	RUNX1	CAGAAGAGGGTGCATTTTCA	ASXL1	TAAAACAACCCCTCTCCTCC	PCR
RUNX1-ETV6	RUNX1	AAGAGGGTGCATTTTCAGGA	ETV6	AGGGCTCTGGACATTTTCTC	PCR
RUNX1-ETV6	RUNX1	GGACGAATCACACTGAATGC	ETV6	GGTTTCCCCACAGTCGAG	PCR
RUNX1-PTPRO	RUNX1	CAGAAGAGGGTGCATTTTCA	PTPRO	TGAGACGGCTATGAACGTAG	PCR
SEMA6A-FEM1C	SEMA6A	TGCATCCCAGAAAGTAGTCG	FEM1C	AATGTTAATTGCTGCACCCC	PCR
SEMA6A-FEM1C	SEMA6A	AGACAAGCACACATGTAGGA	FEM1C	AGCTGCGTTAAATACTGCTG	PCR
SPIDR-UBE2V2	SPIDR	GCGGGGATTTTCAGTTTGAT	UBE2V2	CCTGTCCACCTTGTAAGTGT	PCR
SPRY4-NR3C1	SPRY4	CCATTTTCCCAGGCAGTG	NR3C1	TCAACCAAAAGTCTTCGCTG	PCR
TAF15-ZNF384	TAF15	TCCTATGACCAGCCAGACTA	ZNF384	CTGTGTCCATACTGATGCCT	PCR
TAF15-ZNF384	TAF15	TAATAACCAGGGACAGCAGC	ZNF384	CCTGAGACTGTGGGGATAGA	PCR
TCF3-FLI1	TCF3	CCTTATCGCCCAGCTACG	FLI1	CTTACTGATCGTTTGTGCCC	PCR
TCF3-ZNF384	TCF3	CCTCATGCACAACCACGC	ZNF384	CAATCATGGGAGCCGAAATG	PCR
TCF3-ZNF384	TCF3	GCAATAACTTCTCGTCCAGC	ZNF384	CCTGAGACTGTGGGGATAGA	PCR
TNKS-ATL3	TNKS	ATGCTGAGGTTGTGAGTCTG	ATL3	CTGAAATCCTTCCCACCCAT	PCR
TRIM13-MYO16	TRIM13	GCCTCTAGTTCGTTAGTCAAAA	MYO16	ACTCCCTCTTGTACACATTCC	PCR
TRIM13-MYO16	TRIM13	TCGGAGATAAGTACCCGCC	MYO16	TGGTGCATCTTCTCATTGGT	PCR
TTYH3-PDGFA	TTYH3	CTGCCCCACTTCGACCTG	PDGFA	CGATGCTTCTCTTCCTCCGA	PCR
VASH2-ATF3	VASH2	CGGGTGACTTGGTTATATGTC	ATF3	TCTTTCTCGTCGCCTCTTTT	PCR
VASH2-ATF3	VASH2	ACATGGAATGAGGCGACG	ATF3	TTTCATCTTCTTCAGGGGCT	PCR
XPO1-MLLT10	XPO1	TTTGTGACAGGGCTTTTCAG	MLLT10	AGATCCCCGTTTGCTCTTTT	PCR
XPO1-MLLT10	XPO1	ACAGACACTTCACATACTGCT	MLLT10	ATCGGCACCATTACCTTCTT	PCR
ZNF384-EP300	ZNF384	GAGTGTGTGGGTCTGTCTC	EP300	CACACTGGCATTTTCACTCA	PCR
ZNF384-TAF15	ZNF384	CTCTTCTCTGAGCCTGTTGG	TAF15	TCCATCCTTGTCATATCCCC	PCR
ZNF384-TAF15	ZNF384	CTCTTCTCTGAGCCTGTTGG	TAF15	TCTGGGTCCATAATCCCTGTGAC	PCR
DUX4-IGH	DUX4	CTCCCGGAGTCCAGGATTCAGATC	IGH	(universal RACE primer)	3' RACE
ATP5C1-ZNF384	ATP5C1	(universal RACE primer)	ZNF384	GAAGATCAGGCGGGTTGTGTTTGC	5' RACE

## Sheet: S6-Fusion genes
Table S6: Fusion genes detected in 134 pediatric ALL cases by RNA-sequencing
#	Fusion gene	Occurrence in cohort	5' Gene	3' Gene	5' Chromsome	3' Chromsome	Novel fusion gene	Conserved open reading frame	Balanced translocations (a)	Intrachromosomal fusion gene	Distance between intrachromosomal fusion genes (Mbp) (b)	Detection method(c)	Detection method of fusion genes in RNA-seq data(d)
1	AFF1-HOXA13	1	AFF1	HOXA13	4	7	Yes					RNA-seq	FusionCatcher
2	ARHGEF6-ORC4	1	ARHGEF6	ORC4	X	2	Yes	Yes				RNA-seq	FusionCatcher
3	ARPP19-PSPC1	1	ARPP19	PSPC1	15	13	Yes	Yes				RNA-seq	FusionCatcher
4	BAALC-GTF2E2	1	BAALC	GTF2E2	8	8	Yes	Yes	Yes	Yes	72.5607	RNA-seq	FusionCatcher
5	BACH2-AURKA	1	BACH2	AURKA	6	20	Yes					RNA-seq	FusionCatcher
6	BRD9-NUTM1	1	BRD9	NUTM1	5	15		Yes				RNA-seq	FusionCatcher
7	CBX3-ETV6	1	CBX3	ETV6	7	12						RNA-seq	FusionCatcher
8	CD69-HIST1H2BG	2	CD69	HIST1H2BG	12	6	Yes					RNA-seq	FusionCatcher
9	CDK5RAP2-JAK2	1	CDK5RAP2	JAK2	9	9	Yes	Yes		Yes	115.356	RNA-seq	FusionCatcher
10	CTCF-NUTF2	1	CTCF	NUTF2	16	16	Yes			Yes	0.293838	RNA-seq	FusionCatcher
11	DCAF5-ETV6	1	DCAF5	ETV6	14	12	Yes	Yes				RNA-seq	FusionCatcher
12	DCK-PRRX1	1	DCK	PRRX1	4	1	Yes					RNA-seq	FusionCatcher
13	DSE-HACE1	1	DSE	HACE1	6	6	Yes	Yes		Yes	11.6026	RNA-seq	FusionCatcher
14	ETV6-AK125726 *	1	ETV6	AK125726	12	3						RNA-seq	FusionCatcher
15	FLI1-TCF3	1	FLI1	TCF3	11	19	Yes		Yes			RNA-seq	FusionCatcher
16	FRA10AC1-HNRNPH1	1	FRA10AC1	HNRNPH1	10	5	Yes					RNA-seq	FusionCatcher
17	GNA13-BRIP1	1	GNA13	BRIP1	17	17	Yes			Yes	3.27189	RNA-seq	FusionCatcher
18	GTF2E2-BAALC	1	GTF2E2	BAALC	8	8	Yes	Yes	Yes	Yes	72.6209	RNA-seq	FusionCatcher
19	HBP1-LPXN	1	HBP1	LPXN	7	11	Yes					RNA-seq	FusionCatcher
20	JAK2-PAX5	1	JAK2	PAX5	9	9			Yes	Yes	31.9299	RNA-seq	FusionCatcher
21	KRAS-GRIN2B	1	KRAS	GRIN2B	12	12	Yes			Yes	11.2649	RNA-seq	FusionCatcher
22	LYN-NCOR1	1	LYN	NCOR1	8	17	Yes	Yes	Yes			RNA-seq	FusionCatcher
23	MAFK-PDGFA	1	MAFK	PDGFA	7	7	Yes			Yes	1.02966	RNA-seq	FusionCatcher
24	NCOR1-LYN	1	NCOR1	LYN	17	8		Yes	Yes			RNA-seq	FusionCatcher
25	NCOR2-BCL7A	4	NCOR2	BCL7A	12	12	Yes			Yes	2.38926	RNA-seq	FusionCatcher
26	P2RY8-CD99	2	P2RY8	CD99	X	X	Yes			Yes	1.1775	RNA-seq	FusionCatcher
27	P2RY8-CRLF2	6	P2RY8	CRLF2	X	X		Yes		Yes	0.324285	RNA-seq	FusionCatcher
28	PAX5-ESRRB	1	PAX5	ESRRB	9	14		Yes				RNA-seq	FusionCatcher
29	PAX5-ZCCHC7	5	PAX5	ZCCHC7	9	9		Yes		Yes	0.268202	RNA-seq	FusionCatcher
30	PDGFRA-CCNG2	1	PDGFRA	CCNG2	4	4	Yes			Yes	22.9291	RNA-seq	FusionCatcher
31	PDGFRA-SF1	2	PDGFRA	SF1	4	11	Yes					RNA-seq	FusionCatcher
32	PQLC1-MBP	1	PQLC1	MBP	18	18	Yes			Yes	2.81488	RNA-seq	FusionCatcher
33	PTK2B-KAT6A	1	PTK2B	KAT6A	8	8	Yes			Yes	14.7236	RNA-seq	FusionCatcher
34	RIC3-TRBC2	1	RIC3	TRBC2	11	7		Yes				RNA-seq	FusionCatcher
35	RNF10-KMT2A	1	RNF10	KMT2A	12	11	Yes	Yes				RNA-seq	FusionCatcher
36	RUNX1-ASXL1	1	RUNX1	ASXL1	21	20						RNA-seq	FusionCatcher
37	RUNX1-PTPRO	1	RUNX1	PTPRO	21	12	Yes	Yes				RNA-seq	FusionCatcher
38	SEMA6A-FEM1C	6	SEMA6A	FEM1C	5	5				Yes	1.0305	RNA-seq	FusionCatcher
39	SPIDR-UBE2V2	1	SPIDR	UBE2V2	8	8	Yes			Yes	0.341018	RNA-seq	FusionCatcher
40	SPRY4-NR3C1	1	SPRY4	NR3C1	5	5	Yes			Yes	1.07601	RNA-seq	FusionCatcher
41	TCF3-FLI1	1	TCF3	FLI1	19	11	Yes	Yes	Yes			RNA-seq	FusionCatcher
42	TNKS-ATL3	1	TNKS	ATL3	8	11	Yes	Yes				RNA-seq	FusionCatcher
43	TRIM13-MYO16	1	TRIM13	MYO16	13	13	Yes			Yes	58.9946	RNA-seq	FusionCatcher
44	TTYH3-PDGFA	3	TTYH3	PDGFA	7	7	Yes			Yes	2.11982	RNA-seq	FusionCatcher
45	VASH2-ATF3	3	VASH2	ATF3	1	1	Yes			Yes	0.335722	RNA-seq	FusionCatcher
46	XPO1-MLLT10	1	XPO1	MLLT10	2	10		Yes				RNA-seq	FusionCatcher
47	ZNF384-EP300	2	ZNF384	EP300	12	22		Yes	Yes			RNA-seq	FusionCatcher
48	ZNF384-TAF15	1	ZNF384	TAF15	12	17		Yes	Yes			RNA-seq	FusionCatcher
49	ABL1-BCR	2	ABL1	BCR	9	22		Yes	Yes			RNA-seq	FusionCatcher, Targeted search
50	AFF1-KMT2A	4	AFF1	KMT2A	4	11		Yes	Yes			RNA-seq	FusionCatcher, Targeted search
51	BCR-ABL1	6	BCR	ABL1	22	9		Yes	Yes			RNA-seq	FusionCatcher, Targeted search
52	EP300-ZNF384	3	EP300	ZNF384	22	12		Yes	Yes			RNA-seq	FusionCatcher, Targeted search
53	ETV6-RUNX1	15	ETV6	RUNX1	12	21		Yes	Yes			RNA-seq	FusionCatcher, Targeted search
54	KMT2A-AFF1	4	KMT2A	AFF1	11	4		Yes	Yes			RNA-seq	FusionCatcher, Targeted search
55	KMT2A-MLLT3	2	KMT2A	MLLT3	11	9		Yes				RNA-seq	FusionCatcher, Targeted search
56	KMT2A-MLLT4	1	KMT2A	MLLT4	11	6		Yes				RNA-seq	FusionCatcher, Targeted search
57	PAX5-ELN	1	PAX5	ELN	9	7		Yes				RNA-seq	FusionCatcher, Targeted search
58	PAX5-ETV6	2	PAX5	ETV6	9	12		Yes				RNA-seq	FusionCatcher, Targeted search
59	PAX5-JAK2	1	PAX5	JAK2	9	9		Yes	Yes	Yes	31.9209	RNA-seq	FusionCatcher, Targeted search
60	RUNX1-ETV6	10	RUNX1	ETV6	21	12		Yes	Yes			RNA-seq	FusionCatcher, Targeted search
61	TCF3-ZNF384	2	TCF3	ZNF384	19	12		Yes				RNA-seq	FusionCatcher, Targeted search
62	DUX4-IGH	8	DUX4	IGH	4	11		Yes				RNA-seq, RACE	Targeted search
63	STIL-TAL1	1	STIL	TAL1	1	1				Yes	0.060514	RNA-seq	Targeted search
64	TAF15-ZNF384	1	TAF15	ZNF384	17	12		Yes	Yes			RNA-seq	Targeted search
65	ATP5C1-ZNF384	1	ATP5C1	ZNF384	12	10	Yes					RACE
(a) A fusion gene is reported as balanced if found in one patient or more
(b) Distance in mega base pairs (Mbp) between gene partners involved in a fusion gene. Distance is determined from the fusion breakpoint from respective gene.
(c) Rapid Amplification of cDNA Ends (RACE) was performed on two patients suspected to have a DUX4-r (ALL_205) and a ZNF384-r (ALL_257) with no evidence
of a fusion gene in RNA-seq data. RACE identified a DUX4-chr8q24.21-IGH (a piece of chr8q24.21 is inserted between DUX4 and IGH) in ALL_205 and a novel ATP5C1-ZNF384 fusion gene in ALL_257 .
(d) FusionCatcher was used to identify novel somatic fusion transcripts (de-novo search). Furthermore
a targeted search of known and established fusion genes in ALL was performed by counting the number
of fusion supporting reads in the aligned RNA-sequencing data.
* ETV6-AK125726 was detected in one patient (ALL_495) using an earlier FusionCatcher version and validated by Sanger Sequencing
as described in Nordlund et al, Clinical Epigenetics 2016

## Sheet: S7-Karyotype_CN_data
Table S7: Karyotype data supporting detected fusion genes
	Karyotype data supportive of detected fusion gene
	Public ID	Genetic subtype	Karyotype(a)	Fusion gene	5' Gene	5' Chromsome	3' Gene	3' Chromsome	Novel fusion gene
	ALL_497	BCP-other	49,XX,+3,-4,+5,t(6;20)(q13;q13),-8,i(9)(q10),-18,der(19)t(1;19)(q21;p13),+21c,inc[cp21]	BACH2-AURKA	BACH2	6q15	AURKA	20q13	Yes
	ALL_503	HeH	63,XXX,dup(1)(q12-21q31-32),der(2)t(X;2)(?,q2?),+2,+4,+5,+6,+8,+10,+11,+12,+14,+14,der(17;21)(q10;q10),+21,+21,+i(21)(q10)[4]/ISCN:63,XXX,-1,dup(1)(q12-21q31-32),der(2)t(X;2)(?,q2?),-3,-7,-9,-13,+14,-15,-16,der(17;21)(q10;q10), +21,+i(21)(q10)[4]	ARHGEF6-ORC4	ARHGEF6	Xq26.3	ORC4	2q22-q23	Yes
	ALL_9	t(12;21)	46,XY,add(12)(p11),-13,del(15)(q21),+der(15)t(13;15)(q14;q1?).pcr.t(12;21)(p13;q22)	ARPP19-PSPC1	ARPP19	15q21	PSPC1	13q12	Yes
	ALL_386	t(12;21)	.ish.t(3;21;12),t(3;12;14),t(12;21)(p13;q22)	DCAF5-ETV6	DCAF5	12p13.2	ETV6	14q24.1	Yes
	ALL_624	T-ALL	46,XX,ins(5;?)(q31;?),del(11)(q23q3),der(12)del(12)(p13)t(11;12)(q23;q24)del(11q23q25),der(19)t(11;19)(q23;p13)del(11)(q23q25),-17,+der(?)t(?;17)(?;q21)[2]/45,idem,-14[12]/46,XX[6]	RNF10-KMT2A	RNF10	12q24	KMT2A	11q23	Yes
	ALL_8	BCP-other	46,XX,t(12;17)(p13;q21)	ZNF384-TAF15; TAF15-ZNF384	ZNF384; TAF15 (balanced)	12p13 (ZNF384); 17q12 (TAF15)	TAF15; ZNF384 (balanced)	17q12 (TAF15); 12p13 (ZNF384)	No
	ALL_707	BCP-other	46,XY,der(7)t(7;9)(q11;p13)del(9)(p21p24),der(9)t(7;9)(q11;p13)[9]/46,XY,idem,del(19)(q13)[15]/46,XY[1]	PAX5-ELN	PAX5	9p13	ELN	7q11	No
	ALL_622	BCP-other	46,XY,del(7)(q22)[5]/46,XY[15].ish.t(12;19)(?;p13)	TCF3-ZNF384	TCF3	19p13.3	ZNF384	12p13	No
	ALL_485	BCP-other	45,XY,der(6)t(6;9)(q11;q?12),der(9)t(6;9)(q?22;q11),dic(9;12)(p13;p12),del(17)(p1?3)[19]/46,XY[1]	PAX5-ETV6	PAX5	9p13	ETV6	12p13	No
	ALL_559	T-ALL	46,XY,t(7;9)(q3?4;q3?2)[10].ish.del(9)(p21p21)x2,der(11)t(7;11)(q3?4;p1?3)/46,XY[15]	RIC3-TRBC2	RIC3	11p15	TRBC2	7q34	No
	ALL_502	T-ALL	46,XY,?t(2;10)(p2?;p?)[4]/46,idem,t(2;9)(p1?;p?)[5]/46,XY[3]	XPO1-MLLT10	XPO1	2p15	MLLT10	10p12	No
(a) Bolded text in the karyotype information column highlights translocations detected by G-banding between chromosomes where the involved fusion genes are located
	Copy number data supportive of detected fusion gene (a)
	Public ID	Genetic subtype	Karyotype	Fusion gene	5' Gene	5' Chromsome	3' Gene	3' Chromsome	Novel fusion gene	Evidence in copy number data(b)
	ALL_63	T-ALL	46,XY[25]	CDK5RAP2-JAK2	CDK5RAP2	9	JAK2	9	Yes	Yes. Small deletions (300-500kb) occurring exactly at respective fusion gene partners
	ALL_125	HeH	53-60,XY,+X,+3,+4,+6,+8,+10,+14,+17,+20,+21	GNA13-BRIP1	GNA13	17	BRIP1	17	Yes	Yes. Deletion on chr17q occurring exactly between respective fusion gene partners on the amplified chromsome 17
	ALL_503	HeH	63,XXX,dup(1)(q12-21q31-32),der(2)t(X;2)(?,q2?),+2,+4,+5,+6,+8,+10,+11,+12,+14,+14,der(17;21)(q10;q10),+21,+21,+i(21)(q10)[4]/ISCN:63,XXX,-1,dup(1)(q12-21q31-32),der(2)t(X;2)(?,q2?),-3,-7,-9,-13,+14,-15,-16,der(17;21)(q10;q10), +21,+i(21)(q10)[4]	CTCF-NUTF2	CTCF	16	NUTF2	16	Yes	Yes. Deletion on chr16q occurring exactly between respective fusion gene partners
	ALL_246	BCP-other	43-46,XY,-12,-12,inc[3]/32-43,XY,inc[3]/46,XY[1]	KRAS-GRIN2B	KRAS	12	GRIN2B	12	Yes	Yes. Deletion occurring exactly between respective fusion gene partners on chr12p
	ALL_624	T-ALL	46,XX,ins(5;?)(q31;?),del(11)(q23q3),der(12)del(12)(p13)t(11;12)(q23;q24)del(11q23q25),der(19)t(11;19)(q23;p13)del(11)(q23q25),-17,+der(?)t(?;17)(?;q21)[2]/45,idem,-14[12]/46,XX[6]	RNF10-KMT2A	RNF10	12	KMT2A	11	Yes	Partial. Small deletion (190 kb) on chr12q occurring exactly at RNF10 No CN changes seen arround KMT2A.
	ALL_695	t(12;21)	46,XX,add(11)(q2?),inc[10] .ish del(9)(p21p21)x2,del(11)(q23q23),t(12;21)(p13;q22)	DSE-HACE1	DSE	6	HACE1	6	Yes	Partial. Small deletion (130kb) on chr6q occurring exactly at DSE. No CN changes seen at HACE1. There is a large deletion occurring close to both genes.
	ALL_678	t(12;21)	46,XY[25].ish.del(12)(p13p13)x2,der(21)t(12;21)(p13;q22)	RUNX1-PTPRO	RUNX1	21	PTPRO	12	Yes	Partial. Deletion on ch12q occurring exactly at PTPRO. No CN changes seen at RUNX1.
	ALL_9	t(12;21)	46,XY,add(12)(p11),-13,del(15)(q21),+der(15)t(13;15)(q14;q1?).pcr.t(12;21)(p13;q22)	RUNX1-PTPRO **	RUNX1	21	PTPRO	12	Yes	Partial. Deletion on ch12q occurring exactly at PTPRO. No CN changes seen at RUNX1.
	ALL_497	BCP-other	49,XX,+3,-4,+5,t(6;20)(q13;q13),-8,i(9)(q10),-18,der(19)t(1;19)(q21;p13),+21c,inc[cp21]	BACH2-AURKA	BACH2	6	AURKA	20	Yes	Partial. Deletion of chr6q occurring exactly at BACH2. No CN changes seen at AURKA
	ALL_503	HeH	63,XXX,dup(1)(q12-21q31-32),der(2)t(X;2)(?,q2?),+2,+4,+5,+6,+8,+10,+11,+12,+14,+14,der(17;21)(q10;q10),+21,+21,+i(21)(q10)[4]/ISCN:63,XXX,-1,dup(1)(q12-21q31-32),der(2)t(X;2)(?,q2?),-3,-7,-9,-13,+14,-15,-16,der(17;21)(q10;q10), +21,+i(21)(q10)[4]	ARHGEF6-ORC4	ARHGEF6	X	ORC4	2	Yes	Partial. Amplification of chr2q occurring exactly at ORC4. Entire chrX is amplified however no other CN changes are seen arround ARHGEF6
	ALL_106	HeH	50-52,X?,+21,inc[21]/46,XY[4]	CBX3-ETV6	CBX3	7	ETV6	12	No	Yes. There is a large deletion of chr7p occurring exactly at CBX3 and a small deletion (180 kb) of ETV6 on chr12p
	ALL_619	BCP-other	45,XY,dic(7;12)(p11;p11)[13]/46,XY[12].ish.del(9)(p21p21)x2	PAX5-ESRRB	PAX5	9	ESRRB	14	No	Yes. Deletion of chr9p occurring exactly at PAX5 and amplification of chr14q occurring exactly at ESRRB.
	ALL_495	BCP-other	46,XX[3]	ETV6-AK125726	ETV6	12	AK125726	3	No	Yes. Deletion of chr12p and chr3q occurring exactly at respective fusion gene partners
	ALL_11	BCP-other	Failed	RUNX1-ASXL1	RUNX1	21	ASXL1	20	No	Partial. Deletion on chr20q exactly at ASXL1. Chr21 is amplified however no CN changes are seen exactly at RUNX1
	ALL_707	BCP-other	46,XY,der(7)t(7;9)(q11;p13)del(9)(p21p24),der(9)t(7;9)(q11;p13)[9]/46,XY,idem,del(19)(q13)[15]/46,XY[1]	PAX5-ELN	PAX5	9	ELN	7	No	Partial. Deletion on ch9p occurring exactly at PAX5. No CN changes seen in ELN on chr7q
	ALL_485	BCP-other	45,XY,der(6)t(6;9)(q11;q?12),der(9)t(6;9)(q?22;q11),dic(9;12)(p13;p12),del(17)(p1?3)[19]/46,XY[1]	PAX5-ETV6	PAX5	9	ETV6	12	No	Partial. Deletion on ch9p occurring exactly at PAX5. Large deletion on chr12p including ETV6.
	ALL_246	BCP-other	43-46,XY,-12,-12,inc[3]/32-43,XY,inc[3]/46,XY[1]	PAX5-ETV6	PAX5	9	ETV6	12	No	Partial. Deletion on ch9p occurring exactly at PAX5. Large deletion on chr12p including ETV6.
	ALL_710	T-ALL	47,XY,+8[15]/47,XY,del(6)(q?),+8[3]/46,XY,del(6)(q?)[4]/47,XY,+mar[5]/46,XY[7]	STIL-TAL1	STIL	1	TAL1	1	No	Partial. Deletion chr1p between involved genes however few probes in this region for a full suport of a deletion.
(a) Copy number analysis (CNA) was performed by calculating LogR from probe signal intensities using 450k DNA methylation array data.
(b) Copy number figures illustrating an evidence of genomic breakpoint giving rise to a fusion gene is found in Additional File 3: Figure S2
** This fusion gene was only detected in onle single patient (ALL_678) by FusionCatcher however one additional patient (ALL_9) showed evidence for the RUNX1-PTPRO
fusion gene in the copy number data which also was supported by the identification of fusion supporting reads in the raw RNA-sequencing data.

## Sheet: S8-DUX4_SpecDMCs
Table S8: Differentially methylated CpG sites that are unique for patients with the DUX4-IGH fusion gene
*Chromosomal coordinate GRCh37/hg19
**Probe name identification
***Gene name based on UCSC
CHR	CpG Coordinate*	CpG ID**	Gene ID***	CpG Island relation	Gene region	FDR corrected p-value	Mean β-value (DUX4-IGH)	Mean β-value (B-cell controls)	Delta Mean β-value
1	855425	cg13176867	FLJ39609	S_Shore	TSS1500	0.000483548	0.687239	0.88826	-0.201022
1	895141	cg25096313	KLHL17;NOC2L	Island	TSS1500;TSS1500	8.51124e-05	0.957602	0.746619	0.210983
1	896763	cg07582955	KLHL17	Island	OtherExon	8.51124e-05	0.101765	0.414927	-0.313163
1	962651	cg07787977	AGRN	N_Shore	Intron	0.00076234	0.386716	0.716763	-0.330047
1	1001973	cg04891761		N_Shore	Intergenic	0.00444501	0.376626	0.585353	-0.208727
1	1065028	cg05655247		Open sea	Intergenic	0.000155308	0.553321	0.863118	-0.309797
1	1104316	cg00152708	MIR429	S_Shelf	TSS200	8.51124e-05	0.427519	0.849611	-0.422092
1	1104399	cg03528302	MIR429	S_Shelf	OtherBody	0.00254013	0.647675	0.862136	-0.214461
1	1238678	cg02953397	ACAP3	N_Shelf	Intron	0.00277518	0.664727	0.89099	-0.226263
1	1277912	cg10556264	DVL1	Open sea	Intron	0.00361923	0.634639	0.919325	-0.284686
1	1347832	cg27295412		Open sea	Intergenic	8.51124e-05	0.272711	0.902744	-0.630032
1	1420196	cg08253264	ATAD3B	N_Shore	Intron	0.00407093	0.667271	0.870112	-0.20284
1	1420227	cg18040125	ATAD3B	Island	Intron	8.51124e-05	0.534346	0.806618	-0.272272
1	1458176	cg15481565	ATAD3A;ATAD3A;ATAD3A	Island	OtherExon;OtherExon;OtherExon	0.00126985	0.553007	0.941308	-0.388301
1	1459028	cg14395520	ATAD3A;ATAD3A;ATAD3A	Island	Intron;Intron;Intron	8.51124e-05	0.527276	0.849251	-0.321975
1	1604298	cg00400654	LOC728661;CDK11B;CDK11B;CDK11B;CDK11B;CDK11B;CDK11B	S_Shore	Intron;Intron;Intron;Intron;Intron;Intron;5'UTR	8.51124e-05	0.536954	0.911546	-0.374591
1	1631037	cg21265770	MMP23A;CDK11B;CDK11B;CDK11B;CDK11B;CDK11B;CDK11B	N_Shore	TSS1500;Intron;Intron;Intron;Intron;Intron;5'UTR	0.00165199	0.54026	0.750824	-0.210564
1	1833078	cg24706992		Open sea	Intergenic	0.000533365	0.455469	0.773687	-0.318218
1	1874488	cg14839558		N_Shore	Intergenic	0.00239583	0.624875	0.861707	-0.236832
1	1882619	cg22452682		N_Shelf	Intergenic	0.000237727	0.614363	0.935919	-0.321556
1	1936611	cg24317585	KIAA1751	S_Shore	TSS1500	8.51124e-05	0.377227	0.790106	-0.412879
1	1963794	cg14087574		S_Shore	Intergenic	0.00331402	0.481448	0.792365	-0.310917
1	1990986	cg15502607	PRKCZ	Island	OtherExon	0.000326814	0.509435	0.851008	-0.341573
1	1991051	cg00653281	PRKCZ	Island	Intron	0.000550916	0.528737	0.871166	-0.342429
1	1991521	cg04871460	PRKCZ	S_Shore	Intron	8.51124e-05	0.270694	0.738952	-0.468257
1	1998863	cg24475758	PRKCZ	Open sea	Intron	0.00380697	0.651232	0.941897	-0.290665
1	1999046	cg03734700	PRKCZ	Open sea	Intron	0.000714685	0.654126	0.941086	-0.28696
1	2036643	cg08109625	PRKCZ;PRKCZ;PRKCZ	N_Shore	5'UTR;Intron;5'UTR	8.51124e-05	0.229595	0.833477	-0.603882
1	2182373	cg21442419	SKI	Open sea	Intron	0.000924539	0.53275	0.92131	-0.38856
1	2188767	cg23645210	SKI	Open sea	Intron	0.00611911	0.642629	0.858848	-0.216219
1	2228160	cg00330518	SKI	Open sea	Intron	8.51124e-05	0.245158	0.919313	-0.674155
1	2230923	cg23022809	SKI	N_Shore	Intron	8.51124e-05	0.282804	0.801673	-0.518869
1	2243111	cg26687579		N_Shelf	Intergenic	8.51124e-05	0.0625872	0.295239	-0.232652
1	2252794	cg22349332	MORN1	N_Shore	3'UTR	8.71472e-05	0.339336	0.677267	-0.337932
1	2252995	cg27054514	MORN1	N_Shore	OtherBody	0.00189713	0.592672	0.939899	-0.347226
1	2288405	cg04889790	MORN1	Open sea	OtherBody	0.00206854	0.452154	0.733575	-0.281422
1	2324221	cg09024606	MORN1;RER1	S_Shore	TSS1500;5'UTR	0.00157474	0.585702	0.836119	-0.250417
1	2332075	cg00407413	RER1	N_Shore	Intron	0.00179281	0.505665	0.733299	-0.227635
1	2337334	cg16523185	PEX10;PEX10	N_Shelf	Intron;OtherBody	0.000787086	0.661346	0.910953	-0.249607
1	2345400	cg20136951	PEX10;PEX10	N_Shore	TSS1500;TSS1500	0.000467714	0.320935	0.587919	-0.266985
1	2361882	cg11343337		S_Shore	Intergenic	8.51124e-05	0.232403	0.944138	-0.711735
1	2362403	cg01947769		S_Shelf	Intergenic	8.51124e-05	0.081483	0.797663	-0.71618
1	2371057	cg01309121		N_Shore	Intergenic	8.51124e-05	0.113349	0.808453	-0.695105
1	2376119	cg13183298		S_Shore	Intergenic	0.000103425	0.249087	0.735526	-0.486439
1	2383687	cg00157179		N_Shelf	Intergenic	0.00131019	0.395655	0.741536	-0.345881
1	2428333	cg05962079	PLCH2	Open sea	OtherExon	0.000787086	0.530825	0.943932	-0.413107
1	2431385	cg24295985	PLCH2	N_Shelf	Intron	8.51124e-05	0.0685635	0.36612	-0.297557
1	2432621	cg15627072	PLCH2	N_Shore	Intron	0.00143855	0.39302	0.763656	-0.370636
1	2433226	cg00722329	PLCH2	N_Shore	Intron	8.51124e-05	0.24803	0.733759	-0.485729
1	2435555	cg08615111	PLCH2	Island	OtherExon	0.000326814	0.252765	0.541386	-0.288621
1	2435632	cg19911801	PLCH2	Island	OtherExon	8.51124e-05	0.452989	0.667806	-0.214817
1	2439424	cg00259279		N_Shore	Intergenic	0.000372228	0.513615	0.916723	-0.403108
1	2449074	cg24720621	PANK4	N_Shore	OtherBody	0.0051405	0.72579	0.936478	-0.210688
1	2449217	cg17838553	PANK4	N_Shore	OtherBody	0.00529405	0.669679	0.903973	-0.234294
1	2450022	cg23665250	PANK4	Island	OtherBody	0.00162045	0.519975	0.919971	-0.399995
1	2450205	cg25993158	PANK4	Island	OtherBody	0.00492179	0.708866	0.914777	-0.205911
1	2450408	cg07762402	PANK4	N_Shore	OtherBody	0.0010175	0.552929	0.908516	-0.355587
1	2450682	cg16987365	PANK4	N_Shore	OtherBody	0.00148359	0.342748	0.956312	-0.613564
1	2450741	cg07476798	PANK4	N_Shore	OtherBody	8.51124e-05	0.301828	0.965227	-0.663399
1	2451404	cg17797446	PANK4	Island	OtherBody	8.51124e-05	0.396288	0.914903	-0.518615
1	2451511	cg10011777	PANK4	Island	OtherBody	0.000812813	0.467597	0.952647	-0.485051
1	2452167	cg24046159	PANK4	N_Shore	OtherBody	0.00152946	0.644331	0.956422	-0.31209
1	2483786	cg06239131	LOC115110	Open sea	OtherBody	0.00395255	0.649816	0.938887	-0.289071
1	2731370	cg01004918		Open sea	Intergenic	0.00383807	0.558907	0.793506	-0.2346
1	2845139	cg00779565		N_Shore	Intergenic	8.51124e-05	0.48963	0.877262	-0.387632
1	2900163	cg11142506		Open sea	Intergenic	0.00027849	0.558423	0.911103	-0.35268
1	3026154	cg05641535	PRDM16;PRDM16	N_Shelf	OtherBody;OtherBody	0.000277322	0.324728	0.928724	-0.603997
1	3085446	cg24460544	PRDM16;PRDM16	Open sea	OtherBody;OtherBody	8.62598e-05	0.0615192	0.264933	-0.203414
1	3101428	cg27575873	PRDM16;PRDM16	N_Shore	OtherBody;OtherBody	0.00152946	0.576991	0.86953	-0.292539
1	3248373	cg14712575	PRDM16;PRDM16	Open sea	OtherBody;OtherBody	0.00169637	0.559743	0.807503	-0.24776
1	3277525	cg01602345	PRDM16;PRDM16	S_Shelf	OtherBody;OtherBody	0.000691876	0.385801	0.932047	-0.546246
1	3277557	cg21167817	PRDM16;PRDM16	S_Shelf	OtherBody;OtherBody	0.000924539	0.428817	0.973492	-0.544675
1	3277623	cg01071314	PRDM16;PRDM16	S_Shelf	OtherBody;OtherBody	0.00062764	0.414457	0.957808	-0.543351
1	3321139	cg25052274	PRDM16;PRDM16	N_Shore	OtherBody;OtherBody	0.00269362	0.630448	0.833984	-0.203537
1	3326008	cg04974499	PRDM16;PRDM16	N_Shore	OtherBody;OtherBody	8.51124e-05	0.494893	0.776024	-0.281131
1	3413994	cg03328107	MEGF6	Open sea	Intron	0.000569263	0.624363	0.844741	-0.220379
1	3540478	cg13059495	TPRG1L	N_Shore	TSS1500	0.00611911	0.350597	0.615008	-0.26441
1	3574704	cg05936300	TP73	Open sea	5'UTR	0.00577608	0.440567	0.70173	-0.261163
1	3701819	cg12231584	LRRC47	N_Shore	Intron	0.00372698	0.669764	0.926691	-0.256926
1	3706322	cg25215194	LRRC47	S_Shelf	Intron	0.00104999	0.47772	0.757983	-0.280263
1	3816166	cg01020987	C1orf174;LOC100133612	N_Shore	Intron;TSS1500	8.51124e-05	0.0348256	0.242619	-0.207793
1	4674594	cg19745607		Open sea	Intergenic	0.000160001	0.27583	0.835258	-0.559428
1	4771985	cg12631713	AJAP1;AJAP1	Island	OtherExon;OtherExon	8.51124e-05	0.896931	0.688557	0.208375
1	5946328	cg05962033	NPHP4	Open sea	Intron	0.00666912	0.553704	0.959375	-0.405671
1	5947386	cg16430402	NPHP4	N_Shelf	OtherExon	0.000110044	0.571186	0.973381	-0.402195
1	5951943	cg22129135	NPHP4	S_Shore	Intron	8.51124e-05	0.451045	0.773667	-0.322623
1	5955929	cg15598789	NPHP4	Open sea	Intron	0.00162045	0.39531	0.927267	-0.531957
1	5955966	cg06755155	NPHP4	Open sea	Intron	0.00157474	0.466377	0.904845	-0.438468
1	5956021	cg11743671	NPHP4	Open sea	Intron	0.00165199	0.462555	0.91721	-0.454655
1	5972012	cg04315255	NPHP4	Open sea	Intron	8.51124e-05	0.698732	0.925421	-0.226689
1	6036414	cg15550953	NPHP4	Open sea	Intron	0.00321681	0.55858	0.908192	-0.349612
1	6132185	cg16361915	KCNAB2;KCNAB2	S_Shore	OtherBody;OtherBody	0.000384395	0.53329	0.896455	-0.363165
1	6390595	cg10976772	ACOT7;ACOT7;ACOT7;ACOT7	Open sea	Intron;Intron;Intron;Intron	0.00457642	0.701774	0.901933	-0.200159
1	6544511	cg17151560	PLEKHG5;PLEKHG5;PLEKHG5;PLEKHG5;PLEKHG5	N_Shore	5'UTR;5'UTR;Intron;5'UTR;Intron	0.000438268	0.369639	0.829255	-0.459616
1	6615510	cg24105407	TAS1R1;TAS1R1;TAS1R1;NOL9;TAS1R1	S_Shore	1stExon;1stExon;1stExon;TSS1500;1stExon	0.00499255	0.534393	0.738799	-0.204406
1	6660403	cg01881062	KLHL21	N_Shore	Intron	8.62598e-05	0.12147	0.49567	-0.3742
1	6694826	cg01053213	THAP3;DNAJC11	Open sea	3'UTR;3'UTR	0.00184425	0.649555	0.853793	-0.204239
1	6988185	cg24117315	CAMTA1	Open sea	Intron	0.00126985	0.464447	0.864739	-0.400292
1	7018949	cg13362033	CAMTA1	N_Shelf	Intron	0.00395255	0.613752	0.940217	-0.326465
1	7119074	cg26413691	CAMTA1	N_Shelf	Intron	0.000107617	0.324128	0.670351	-0.346223
1	7120893	cg06149271	CAMTA1	N_Shore	Intron	0.00165199	0.405078	0.86622	-0.461143
1	7120926	cg20434152	CAMTA1	N_Shore	Intron	0.000954461	0.430733	0.926899	-0.496166
1	8292578	cg11166167		Open sea	Intergenic	8.51124e-05	0.341413	0.761696	-0.420284
1	8395517	cg04760426	SLC45A1	Island	OtherExon	8.51124e-05	0.490863	0.873901	-0.383038
1	8408752	cg20936321		Open sea	Intergenic	0.0029456	0.510772	0.745878	-0.235106
1	8480963	cg13400249	RERE;RERE;RERE	N_Shelf	5'UTR;Intron;Intron	0.000985353	0.448068	0.925498	-0.47743
1	8658581	cg20609715	RERE;RERE	Open sea	Intron;Intron	0.00157474	0.520204	0.858971	-0.338767
1	8722464	cg23280294	RERE;RERE	Open sea	5'UTR;5'UTR	0.000839662	0.586052	0.886072	-0.30002
1	9355438	cg06899522	SPSB1	Open sea	5'UTR	8.51124e-05	0.196394	0.922057	-0.725663
1	9380756	cg06349050	SPSB1	Open sea	5'UTR	8.51124e-05	0.959037	0.746559	0.212478
1	9775985	cg11947782	PIK3CD	Island	OtherExon	0.00149224	0.472347	0.823863	-0.351516
1	9776133	cg01943221	PIK3CD	S_Shore	OtherExon	0.000607444	0.331198	0.696693	-0.365494
1	9780758	cg15701170	PIK3CD	Open sea	Intron	0.00027849	0.344839	0.779934	-0.435095
1	9780906	cg23799532	PIK3CD	Open sea	OtherExon	0.00131019	0.647786	0.95043	-0.302644
1	10092299	cg08151470	UBE4B;UBE4B	N_Shore	TSS1500;TSS1500	0.0029456	0.609116	0.810425	-0.201308
1	10579190	cg10801633	PEX14	Open sea	Intron	0.00126985	0.437773	0.650471	-0.212698
1	10738664	cg22513691	CASZ1;CASZ1	Open sea	Intron;Intron	8.51124e-05	0.479892	0.922144	-0.442253
1	10738769	cg09579869	CASZ1;CASZ1	Open sea	Intron;Intron	8.51124e-05	0.570025	0.898073	-0.328048
1	10789713	cg12760995	CASZ1;CASZ1	Open sea	5'UTR;5'UTR	0.000326814	0.616046	0.87263	-0.256584
1	10816499	cg00003345	CASZ1;CASZ1	Open sea	5'UTR;5'UTR	8.51124e-05	0.147593	0.705738	-0.558145
1	11112976	cg18947360		Open sea	Intergenic	0.00761074	0.182404	0.441615	-0.259211
1	11548576	cg01551238	PTCHD2	Open sea	5'UTR	8.51124e-05	0.863599	0.645322	0.218277
1	11744230	cg26105283	MAD2L2	S_Shelf	5'UTR	0.00165199	0.208994	0.84259	-0.633596
1	12091409	cg04978583	MIIP	Open sea	OtherBody	0.000112722	0.600292	0.909921	-0.309628
1	14954053	cg15118606	KIAA1026;KIAA1026	Open sea	OtherBody;Intron	0.00165199	0.302923	0.821142	-0.51822
1	16058029	cg26797159	PLEKHM2	N_Shore	Intron	8.51124e-05	0.692125	0.939725	-0.2476
1	17335547	cg16027378	ATP13A2;ATP13A2;ATP13A2	N_Shelf	OtherBody;Intron;Intron	8.51124e-05	0.20884	0.946411	-0.737571
1	18010807	cg11742472	ARHGEF10L;ARHGEF10L	Open sea	Intron;OtherBody	8.51124e-05	0.198178	0.765508	-0.567329
1	19217794	cg12461099	ALDH4A1;ALDH4A1;ALDH4A1	Open sea	TSS1500;OtherBody;Intron	0.00119251	0.276411	0.77859	-0.502179
1	19292493	cg12206846		Open sea	Intergenic	0.000134977	0.839722	0.63709	0.202631
1	19636065	cg00784105	AKR7A2	N_Shelf	Intron	8.51124e-05	0.396894	0.847878	-0.450984
1	19657280	cg08597802		Open sea	Intergenic	8.51124e-05	0.415691	0.875627	-0.459937
1	20250308	cg23606669	PLA2G2E	Open sea	TSS200	8.56471e-05	0.276969	0.497964	-0.220994
1	20306641	cg22220722	PLA2G2A;PLA2G2A;PLA2G2A;PLA2G2A	Open sea	5'UTR;5'UTR;TSS1500;5'UTR	0.00312421	0.505537	0.717999	-0.212462
1	21993555	cg02760280	RAP1GAP;RAP1GAP	N_Shore	5'UTR;5'UTR	0.00169637	0.482343	0.950088	-0.467745
1	21996585	cg17184245	RAP1GAP;RAP1GAP	S_Shore	TSS1500;TSS1500	0.00747206	0.428528	0.650131	-0.221603
1	22142491	cg06830981	LDLRAD2	S_Shore	OtherExon	0.000124172	0.0570744	0.272724	-0.21565
1	22721151	cg06124876		Open sea	Intergenic	0.000954461	0.547952	0.314503	0.233449
1	22899442	cg20335309	EPHA8;EPHA8	N_Shelf	Intron;OtherBody	8.51124e-05	0.127201	0.462116	-0.334915
1	23697506	cg22502492	C1orf213;C1orf213;C1orf213;ZNF436	S_Shore	3'UTR;OtherBody;1stExon;TSS1500	0.0017434	0.630118	0.918883	-0.288765
1	25253237	cg15963463	RUNX3;RUNX3	N_Shelf	Intron;Intron	8.51124e-05	0.154932	0.411245	-0.256313
1	26010346	cg03519967	MAN1C1	Open sea	OtherBody	8.56471e-05	0.33932	0.716454	-0.377134
1	26333318	cg25392287		Open sea	Intergenic	8.51124e-05	0.132924	0.599465	-0.466541
1	26536844	cg13446351		Open sea	Intergenic	8.51124e-05	0.127009	0.765423	-0.638414
1	26603970	cg21646082	CCDC21	N_Shelf	3'UTR	0.00162045	0.32995	0.886142	-0.556192
1	27087961	cg21454760	ARID1A;ARID1A	Open sea	OtherExon;OtherBody	0.000151014	0.296404	0.689009	-0.392605
1	27686328	cg13449606	MAP3K6	N_Shore	Intron	0.00325194	0.353595	0.837928	-0.484333
1	27916108	cg27559747	AHDC1	Open sea	5'UTR	0.000306201	0.244391	0.786673	-0.542282
1	28504285	cg07821160	PTAFR;PTAFR;PTAFR;PTAFR	Open sea	TSS1500;TSS1500;5'UTR;5'UTR	0.000146754	0.706691	0.941087	-0.234396
1	29096136	cg17424822	YTHDF2	Open sea	3'UTR	0.00219367	0.328163	0.578471	-0.250308
1	29240554	cg04844693	EPB41;EPB41;EPB41;EPB41;EPB41;EPB41	N_Shore	5'UTR;5'UTR;5'UTR;TSS1500;5'UTR;5'UTR	0.00123159	0.570546	0.824042	-0.253496
1	31162957	cg20406090		Open sea	Intergenic	0.00471077	0.554038	0.793716	-0.239677
1	32236337	cg02238760		N_Shore	Intergenic	8.51124e-05	0.197012	0.843081	-0.646069
1	33894461	cg03380518		N_Shore	Intergenic	8.51124e-05	0.404207	0.953665	-0.549458
1	36024404	cg14772955	KIAA0319L;NCDN;NCDN;NCDN	S_Shore	TSS1500;Intron;5'UTR;Intron	0.00119379	0.554763	0.784326	-0.229563
1	37949342	cg07348300	ZC3H12A	Open sea	3'UTR	0.00577608	0.395825	0.688484	-0.292659
1	39042981	cg00968890		N_Shore	Intergenic	0.00790761	0.810364	0.556888	0.253476
1	39456103	cg03130816	AKIRIN1;AKIRIN1	N_Shore	TSS1500;TSS1500	8.51124e-05	0.937593	0.722281	0.215312
1	39876059	cg19589131	KIAA0754;MACF1;MACF1	S_Shore	1stExon;Intron;OtherBody	8.51124e-05	0.375202	0.928695	-0.553492
1	39877065	cg09791673	KIAA0754;MACF1;MACF1	S_Shore	1stExon;Intron;OtherBody	0.000269819	0.433276	0.831091	-0.397816
1	39879411	cg23108607	KIAA0754;MACF1;MACF1	Open sea	1stExon;Intron;OtherBody	0.000115307	0.578166	0.786848	-0.208682
1	40420503	cg27173717	MFSD2A;MFSD2A	Island	TSS1500;TSS1500	0.000124172	0.0934185	0.35182	-0.258402
1	40543323	cg17015179	PPT1;PPT1	Open sea	Intron;Intron	0.00594423	0.681149	0.918565	-0.237416
1	40626599	cg18646240	RLF	N_Shore	TSS1500	0.00536964	0.321224	0.591897	-0.270673
1	41119634	cg09845314	RIMS3	N_Shore	5'UTR	0.00206854	0.530412	0.261785	0.268626
1	41284948	cg13426079	KCNQ4;KCNQ4	Island	Intron;OtherBody	0.00190756	0.688306	0.419378	0.268928
1	41305866	cg00257473		S_Shore	Intergenic	0.000839662	0.675217	0.930259	-0.255042
1	41892144	cg27521109		S_Shelf	Intergenic	0.00157474	0.298106	0.719304	-0.421199
1	42385662	cg16145216	HIVEP3;HIVEP3	S_Shore	TSS1500;TSS1500	0.00213095	0.170516	0.415992	-0.245476
1	42806405	cg02493217		Open sea	Intergenic	0.000115307	0.904352	0.679515	0.224837
1	44030580	cg04025127	PTPRF;PTPRF	N_Shore	Intron;OtherBody	0.00232632	0.617083	0.850302	-0.233219
1	44117093	cg00946598	KDM4A	S_Shore	5'UTR	0.000326814	0.534836	0.857684	-0.322848
1	45413279	cg12081325	EIF2B3;EIF2B3	Open sea	Intron;Intron	0.000269819	0.0896824	0.48486	-0.395178
1	46924753	cg24860169		Open sea	Intergenic	8.51124e-05	0.918957	0.683384	0.235574
1	46932891	cg18337938		Island	Intergenic	0.00910099	0.195768	0.435525	-0.239757
1	48022001	cg05383442		Open sea	Intergenic	0.00126985	0.881895	0.667862	0.214033
1	52729203	cg07395804	ZFYVE9;ZFYVE9;ZFYVE9	Open sea	Intron;Intron;Intron	8.51124e-05	0.950676	0.746159	0.204517
1	53924218	cg01515427	DMRTB1	N_Shore	TSS1500	0.00241508	0.671601	0.907261	-0.23566
1	53990199	cg20253268	GLIS1	Open sea	OtherBody	0.000839662	0.600516	0.884258	-0.283742
1	54356345	cg09266113	YIPF1	S_Shore	TSS1500	0.000107054	0.435464	0.81294	-0.377477
1	64100814	cg20252015	PGM1	Open sea	Intron	0.0003165	0.422174	0.915546	-0.493372
1	65047485	cg21679730	CACHD1	Open sea	OtherBody	0.000569263	0.469689	0.856465	-0.386776
1	67521487	cg25208677	SLC35D1	S_Shore	TSS1500	0.00246601	0.451247	0.801502	-0.350255
1	68577796	cg23078123	GPR177	Open sea	Intron	0.00165199	0.291841	0.706022	-0.414181
1	79111320	cg00458211	IFI44L	Open sea	3'UTR	8.51124e-05	0.306793	0.874313	-0.56752
1	82169315	cg16258569		Open sea	Intergenic	0.000954461	0.57423	0.8229	-0.24867
1	84541035	cg27543672		N_Shelf	Intergenic	0.00303383	0.617661	0.897197	-0.279536
1	85043256	cg09315465		S_Shelf	Intergenic	0.00111951	0.480979	0.957144	-0.476164
1	85085337	cg14404418		N_Shore	Intergenic	0.00351534	0.838761	0.626691	0.21207
1	85515536	cg12210618	MCOLN3	S_Shore	TSS1500	0.000483548	0.5954	0.361976	0.233424
1	87168148	cg06209924		N_Shore	Intergenic	0.000109318	0.621095	0.931562	-0.310468
1	89993815	cg13151751	LRRC8B	S_Shelf	5'UTR	0.00303383	0.551294	0.865883	-0.314589
1	94102054	cg04549418	BCAR3	Open sea	Intron	0.000533365	0.589789	0.814837	-0.225048
1	100502575	cg11347139	HIAT1	N_Shore	TSS1500	0.00225942	0.451032	0.721657	-0.270625
1	101763159	cg18150837		Open sea	Intergenic	0.000124172	0.360691	0.839514	-0.478823
1	109359175	cg16315020	AKNAD1	Open sea	OtherBody	8.51124e-05	0.89837	0.649786	0.248585
1	109506805	cg10447615	CLCC1;CLCC1	S_Shore	TSS1500;TSS1500	0.00066982	0.758911	0.506705	0.252206
1	110306591	cg00491404	EPS8L3;EPS8L3;EPS8L3	Open sea	TSS200;TSS200;TSS200	0.00351534	0.566568	0.810236	-0.243668
1	111932556	cg24550933	LOC441897	Open sea	TSS200	0.000867068	0.511192	0.774861	-0.263669
1	112252386	cg16146956	RAP1A;RAP1A	Open sea	3'UTR;3'UTR	0.000985353	0.357978	0.789435	-0.431457
1	112299491	cg22728128	DDX20;C1orf183	S_Shore	Intron;TSS1500	0.000867068	0.608273	0.876783	-0.26851
1	113337251	cg03208044		Open sea	Intergenic	0.00165199	0.460306	0.932329	-0.472023
1	145470946	cg26935102	POLR3GL;ANKRD34A	S_Shore	TSS1500;5'UTR	0.000197716	0.42649	0.634617	-0.208127
1	146976877	cg23722204		Open sea	Intergenic	0.00148359	0.34816	0.882916	-0.534756
1	147143246	cg09264377	ACP6	S_Shore	TSS1500	9.54382e-05	0.720745	0.924911	-0.204165
1	153014956	cg18087023	SPRR2D	Open sea	TSS1500	8.51124e-05	0.174443	0.925938	-0.751495
1	153363020	cg20256009	S100A8	Open sea	5'UTR	8.51124e-05	0.94507	0.715485	0.229585
1	154540904	cg24498305	CHRNB2	S_Shore	Intron	8.51124e-05	0.627369	0.352677	0.274692
1	154965572	cg26833883	FLAD1;LENEP;FLAD1	Open sea	3'UTR;TSS1500;3'UTR	0.00232632	0.488844	0.286253	0.202592
1	155059162	cg21199495	EFNA3	S_Shore	3'UTR	0.000287464	0.371641	0.639809	-0.268168
1	155157194	cg22072829	TRIM46	Open sea	3'UTR	0.000155308	0.586552	0.880505	-0.293953
1	155938911	cg24406391	ARHGEF2;ARHGEF2;ARHGEF2	Open sea	Intron;Intron;Intron	0.00813698	0.446214	0.70562	-0.259406
1	156393461	cg22610676	C1orf61	S_Shore	5'UTR	0.00246601	0.671245	0.371367	0.299878
1	156452258	cg08943375	MEF2D	Open sea	OtherExon	8.51124e-05	0.56215	0.808176	-0.246026
1	156696467	cg05809481	ISG20L2	N_Shore	OtherBody	0.00195166	0.51538	0.824396	-0.309016
1	158324331	cg12200412	CD1E;CD1E;CD1E;CD1E;CD1E;CD1E	Open sea	Intron;OtherExon;OtherExon;OtherExon;Intron;OtherBody	0.00066982	0.257395	0.662855	-0.405459
1	160398070	cg22696814	VANGL2	Open sea	3'UTR	0.00165754	0.478625	0.757901	-0.279276
1	161011634	cg18646186	USF1;USF1	S_Shelf	OtherBody;OtherExon	8.56471e-05	0.290234	0.935475	-0.645241
1	161171819	cg21691116	NDUFS2;NDUFS2	Island	5'UTR;TSS200	0.00165199	0.243477	0.53915	-0.295673
1	162343785	cg00832644	C1orf111	Open sea	3'UTR	0.000261311	0.374303	0.894567	-0.520263
1	163806482	cg12137928		Open sea	Intergenic	0.000924539	0.843383	0.637097	0.206286
1	172627039	cg01880648	FASLG	Open sea	TSS1500	8.51124e-05	0.283972	0.912351	-0.628378
1	173685201	cg09125320	KLHL20	S_Shore	OtherExon	0.00768713	0.485245	0.710156	-0.224911
1	175099472	cg14206516	TNN	Open sea	Intron	8.51124e-05	0.277833	0.919204	-0.641372
1	176912031	cg20326786	ASTN1;ASTN1	Open sea	Intron;Intron	0.00383807	0.372206	0.575399	-0.203194
1	177144293	cg18161025	FAM5B	S_Shelf	5'UTR	0.00383807	0.601615	0.858169	-0.256554
1	179074614	cg11243304	ABL2;ABL2;ABL2;ABL2;ABL2;ABL2;ABL2;ABL2	Open sea	3'UTR;3'UTR;3'UTR;3'UTR;3'UTR;3'UTR;3'UTR;3'UTR	8.51124e-05	0.565072	0.947697	-0.382624
1	182571174	cg05395321	RGS16	N_Shelf	OtherExon	0.00139462	0.517595	0.889554	-0.371959
1	183028900	cg26809372	LAMC1	Open sea	Intron	0.000131921	0.374204	0.764929	-0.390726
1	184473341	cg11855643	C1orf21	Open sea	Intron	8.51124e-05	0.345856	0.837623	-0.491767
1	197873880	cg19730248	C1orf53	S_Shore	Intron	0.0003165	0.752266	0.531386	0.22088
1	200640259	cg25102349	DDX59	S_Shore	TSS1500	0.0017434	0.552871	0.8528	-0.299929
1	202179681	cg04289208	LGR6;LGR6	N_Shelf	OtherBody;Intron	0.0021452	0.598812	0.366544	0.232268
1	202784375	cg18412394		S_Shelf	Intergenic	0.00184425	0.652831	0.87669	-0.223859
1	203271845	cg01435118		N_Shelf	Intergenic	0.00705989	0.709853	0.94995	-0.240097
1	203462261	cg11721450	OPTC	Open sea	TSS1500	0.00189713	0.675172	0.887602	-0.21243
1	203670963	cg13115222	ATP2B4;ATP2B4	Open sea	Intron;Intron	0.00225942	0.463476	0.669834	-0.206358
1	204073369	cg19779057	SOX13	Open sea	5'UTR	8.51124e-05	0.257368	0.769399	-0.51203
1	204162877	cg09220235	KISS1	S_Shelf	5'UTR	9.93013e-05	0.481509	0.941322	-0.459813
1	205011227	cg19917714	CNTN2	Open sea	TSS1500	8.51124e-05	0.202461	0.903165	-0.700704
1	205011262	cg03537215	CNTN2	Open sea	TSS1500	8.51124e-05	0.31818	0.889541	-0.571361
1	205011906	cg06906555	CNTN2	Open sea	TSS1500	8.51124e-05	0.0987092	0.380318	-0.281609
1	205242518	cg26891661		S_Shelf	Intergenic	8.51124e-05	0.107838	0.878117	-0.770279
1	205326071	cg08159989	KLHDC8A	Open sea	TSS200	0.00648625	0.545961	0.910842	-0.36488
1	205326437	cg13459217	KLHDC8A	Open sea	TSS1500	8.51124e-05	0.576971	0.947106	-0.370135
1	205630722	cg03374976	SLC45A3	N_Shore	OtherBody	0.000160001	0.225865	0.732218	-0.506354
1	206643301	cg16619193	IKBKE	Open sea	TSS1500	0.000103425	0.0918872	0.38297	-0.291083
1	208060281	cg13476664	CD34;CD34	Open sea	3'UTR;3'UTR	0.000569263	0.401515	0.82668	-0.425165
1	208257819	cg00953314	PLXNA2	Open sea	OtherBody	0.00431833	0.679851	0.895166	-0.215315
1	210407755	cg16118387	C1orf133;SERTAD4	S_Shore	TSS1500;5'UTR	8.51124e-05	0.0366101	0.236872	-0.200262
1	211666304	cg04923746	RD3;RD3	Open sea	TSS200;TSS200	0.00169637	0.400261	0.876462	-0.476201
1	213125950	cg27177841	VASH2;VASH2;VASH2	S_Shore	OtherBody;Intron;5'UTR	9.32469e-05	0.502568	0.851717	-0.349149
1	213169046	cg26883251	ANGEL2	Open sea	OtherBody	8.80682e-05	0.118079	0.359987	-0.241907
1	214364613	cg06947381		S_Shelf	Intergenic	0.000372228	0.637115	0.916321	-0.279206
1	221051066	cg23647410		N_Shore	Intergenic	8.51124e-05	0.498948	0.763261	-0.264313
1	221785710	cg21832906		Open sea	Intergenic	0.00165199	0.342254	0.552172	-0.209918
1	226408727	cg20701926		N_Shelf	Intergenic	0.00431833	0.601772	0.894922	-0.29315
1	227175077	cg13689831	CABC1	Open sea	3'UTR	0.00213095	0.495466	0.734194	-0.238728
1	228071452	cg11404489		N_Shelf	Intergenic	8.51124e-05	0.421675	0.747685	-0.32601
1	228396098	cg19109050	OBSCN;OBSCN	N_Shelf	5'UTR;5'UTR	8.51124e-05	0.931545	0.71182	0.219724
1	230818260	cg10442549	COG2;COG2	Open sea	Intron;Intron	0.00561173	0.571604	0.824505	-0.252902
1	231886200	cg25203627	TSNAX-DISC1;DISC1;TSNAX-DISC1;DISC1;DISC1;DISC1;TSNAX-DISC1;DISC1;TSNAX-DISC1;TSNAX-DISC1;DISC1;DISC1;DISC1;DISC1;DISC1;TSNAX-DISC1;DISC1;DISC1;DISC1;DISC1;DISC1;TSNAX-DISC1;DISC1;DISC1;DISC1	Open sea	OtherBody;Intron;OtherBody;Intron;Intron;OtherBody;OtherBody;OtherBody;OtherBody;OtherBody;3'UTR;OtherBody;OtherBody;Intron;OtherBody;OtherBody;OtherBody;Intron;OtherBody;3'UTR;Intron;OtherBody;OtherBody;Intron;Intron	0.00157474	0.381064	0.92261	-0.541546
1	232172585	cg16177633	DISC1;DISC1;TSNAX-DISC1;DISC1;DISC1	Open sea	3'UTR;3'UTR;OtherBody;3'UTR;3'UTR	0.000550916	0.644155	0.888316	-0.244161
1	233162249	cg25382340	PCNXL2	Open sea	Intron	0.00135192	0.199479	0.700092	-0.500613
1	234724843	cg05390279		Open sea	Intergenic	0.00135192	0.761675	0.541718	0.219957
1	234734475	cg09691134		N_Shore	Intergenic	0.000516039	0.625229	0.929452	-0.304223
1	236273181	cg19811148		Open sea	Intergenic	0.000452946	0.429169	0.863531	-0.434362
1	241791729	cg08240832	OPN3	Open sea	Intron	8.51124e-05	0.630096	0.942149	-0.312053
1	242612787	cg02567839	PLD5	Open sea	5'UTR	0.00200891	0.42345	0.689785	-0.266335
1	247491708	cg12655059	ZNF496	N_Shelf	OtherBody	0.00135192	0.438156	0.839961	-0.401805
2	439337	cg17489871		Open sea	Intergenic	0.00232632	0.597152	0.894944	-0.297792
2	674845	cg22046187	TMEM18	N_Shore	Intron	0.000164821	0.624282	0.959099	-0.334817
2	867049	cg02491701		S_Shore	Intergenic	0.000230497	0.433369	0.651349	-0.217979
2	1482963	cg20957776	TPO;TPO;TPO;TPO	S_Shore	Intron;Intron;Intron;Intron	0.00227622	0.389999	0.757472	-0.367473
2	1498065	cg18019372	TPO;TPO;TPO;TPO	S_Shelf	Intron;Intron;Intron;Intron	0.00239583	0.465983	0.742066	-0.276084
2	1507832	cg23239637	TPO;TPO;TPO;TPO	Open sea	OtherExon;OtherExon;Intron;OtherExon	8.51124e-05	0.546261	0.961436	-0.415174
2	1543221	cg05090359	TPO;TPO;TPO;TPO	N_Shore	Intron;Intron;Intron;Intron	0.000146754	0.645922	0.91414	-0.268219
2	1543546	cg21913853	TPO;TPO;TPO;TPO	N_Shore	Intron;Intron;Intron;Intron	0.000954461	0.666089	0.913802	-0.247713
2	1543996	cg11275685	TPO;TPO;TPO;TPO	N_Shore	Intron;Intron;Intron;Intron	8.51124e-05	0.20638	0.895352	-0.688972
2	1544076	cg17518079	TPO;TPO;TPO;TPO	N_Shore	Intron;Intron;Intron;Intron	8.51124e-05	0.106068	0.887893	-0.781825
2	1544120	cg19407717	TPO;TPO;TPO;TPO	N_Shore	Intron;Intron;Intron;Intron	8.51124e-05	0.0915023	0.816035	-0.724532
2	1544321	cg04770020	TPO;TPO;TPO;TPO	Island	Intron;Intron;Intron;Intron	8.51124e-05	0.152813	0.955587	-0.802775
2	1544352	cg06574769	TPO;TPO;TPO;TPO	Island	Intron;Intron;Intron;Intron	8.51124e-05	0.116874	0.898518	-0.781644
2	1544370	cg18995558	TPO;TPO;TPO;TPO	Island	OtherExon;OtherExon;OtherExon;OtherExon	8.51124e-05	0.142485	0.927416	-0.784931
2	1544474	cg06697522	TPO;TPO;TPO;TPO	Island	OtherExon;OtherExon;OtherExon;OtherExon	8.51124e-05	0.172097	0.874239	-0.702142
2	1652518	cg26063629	PXDN	Island	OtherExon	8.51124e-05	0.716923	0.925069	-0.208146
2	1684270	cg23397325	PXDN	Open sea	Intron	0.0003165	0.56175	0.875444	-0.313694
2	1690625	cg20417128	PXDN	Open sea	Intron	0.000665613	0.639384	0.843571	-0.204187
2	1797700	cg17293838	MYT1L	N_Shelf	Intron	0.00184425	0.439988	0.801684	-0.361696
2	2893609	cg04089693		Open sea	Intergenic	0.00431833	0.531431	0.926824	-0.395393
2	3697458	cg05646015		N_Shore	Intergenic	0.00219367	0.59752	0.817475	-0.219955
2	4051987	cg25806932		S_Shore	Intergenic	0.00813698	0.534019	0.738079	-0.20406
2	4703864	cg10076479		Open sea	Intergenic	8.51124e-05	0.443299	0.816886	-0.373586
2	8597389	cg09590377		Island	Intergenic	0.00195166	0.105401	0.313814	-0.208414
2	9262862	cg04329429		Open sea	Intergenic	8.51124e-05	0.226792	0.918672	-0.691879
2	9262917	cg09917591		Open sea	Intergenic	8.51124e-05	0.176295	0.934209	-0.757915
2	10148773	cg13716880		Open sea	Intergenic	0.000954461	0.353871	0.80086	-0.446988
2	10148966	cg17341366		Open sea	Intergenic	0.00135192	0.315406	0.855827	-0.540421
2	10529276	cg14904034	HPCAL1;HPCAL1	Open sea	5'UTR;5'UTR	0.00225942	0.441535	0.773331	-0.331796
2	10567273	cg08266974	HPCAL1;HPCAL1	S_Shore	3'UTR;3'UTR	0.00471077	0.480262	0.858767	-0.378505
2	11054229	cg14176450	KCNF1;KCNF1	S_Shore	3'UTR;1stExon	8.51124e-05	0.868518	0.667869	0.20065
2	11070645	cg25714252		Open sea	Intergenic	0.00239583	0.558072	0.899566	-0.341494
2	11796974	cg14546466		Island	Intergenic	0.00165199	0.822166	0.556679	0.265487
2	15012985	cg08480413		Open sea	Intergenic	0.000151014	0.618401	0.837084	-0.218683
2	17776015	cg14935626	VSNL1	Open sea	Intron	8.51124e-05	0.0616001	0.325868	-0.264268
2	23658462	cg00886182	KLHL29	Open sea	5'UTR	8.51124e-05	0.12228	0.923569	-0.801289
2	24709887	cg03813964		N_Shelf	Intergenic	0.00790761	0.667961	0.882362	-0.214401
2	26413715	cg07605135	HADHA	Open sea	3'UTR	8.51124e-05	0.527466	0.877886	-0.35042
2	26800399	cg18742855	C2orf70	Open sea	OtherExon	8.56471e-05	0.351195	0.833246	-0.482051
2	26836608	cg17591640	CIB4	Open sea	Intron	0.00027849	0.460923	0.820667	-0.359745
2	27601088	cg19141644	ZNF513	N_Shore	OtherBody	0.000269819	0.399017	0.694005	-0.294989
2	31094363	cg17738841		Open sea	Intergenic	0.000245344	0.473075	0.810321	-0.337246
2	31457608	cg08251399	EHD3	Island	1stExon	0.00232632	0.536835	0.741343	-0.204508
2	38209694	cg18406708	FAM82A1;FAM82A1;FAM82A1;FAM82A1	Open sea	Intron;Intron;Intron;Intron	0.000648176	0.400378	0.605567	-0.20519
2	45177632	cg19772092		N_Shore	Intergenic	8.51124e-05	0.839726	0.600153	0.239573
2	46243113	cg04035064	PRKCE	Open sea	Intron	8.56471e-05	0.658188	0.946701	-0.288514
2	48584360	cg09994323	FOXN2	Open sea	Intron	0.00162045	0.223511	0.0159277	0.207583
2	54856099	cg07921436	SPTBN1;SPTBN1	Island	OtherExon;OtherExon	8.51124e-05	0.203625	0.963871	-0.760247
2	54860603	cg25407528	SPTBN1;SPTBN1	Open sea	Intron;Intron	0.000691876	0.623065	0.908206	-0.285141
2	55458451	cg05027052	C2orf63;RPS27A;RPS27A;C2orf63	Open sea	5'UTR;TSS1500;TSS1500;5'UTR	0.00206854	0.64122	0.935248	-0.294028
2	62560135	cg04342863		Open sea	Intergenic	0.0010175	0.637685	0.874427	-0.236743
2	64957132	cg21117978		Open sea	Intergenic	8.51124e-05	0.927304	0.703937	0.223367
2	68897545	cg16761097		Open sea	Intergenic	8.51124e-05	0.211595	0.871644	-0.660049
2	70190408	cg21685387	ASPRV1	S_Shore	TSS1500	0.00611911	0.482081	0.887953	-0.405873
2	70190733	cg19862272	ASPRV1	S_Shelf	TSS1500	0.000954461	0.423282	0.928926	-0.505644
2	71018044	cg27641317	FIGLA	S_Shore	TSS1500	8.51124e-05	0.115103	0.344206	-0.229103
2	71149811	cg12070646	VAX2	Open sea	Intron	0.00162045	0.560598	0.863045	-0.302447
2	73871855	cg07208825	ALMS1P	Open sea	TSS200	0.000348773	0.595647	0.379344	0.216302
2	74607600	cg01753375	DCTN1;DCTN1	Open sea	TSS200;TSS200	8.51124e-05	0.0942588	0.481078	-0.386819
2	80009927	cg13391675	CTNNA2;CTNNA2	Open sea	Intron;Intron	0.000372228	0.915447	0.690222	0.225225
2	87018966	cg18830527	CD8A;CD8A;CD8A;CD8A	S_Shore	TSS200;5'UTR;TSS200;TSS200	0.000467714	0.135302	0.446102	-0.310799
2	91762676	cg02541658		Open sea	Intergenic	8.92313e-05	0.279663	0.658786	-0.379122
2	95723523	cg12791327		Open sea	Intergenic	9.2097e-05	0.393389	0.821142	-0.427753
2	96928219	cg15487266	TMEM127	N_Shelf	Intron	0.00213095	0.491563	0.938971	-0.447408
2	97000924	cg03913456	NCAPH	N_Shore	TSS1500	0.00220918	0.581496	0.289225	0.292271
2	97198107	cg26051755		Open sea	Intergenic	8.51124e-05	0.345153	0.0617896	0.283363
2	97464763	cg01628245	CNNM4	Open sea	Intron	0.00115562	0.40301	0.725526	-0.322516
2	97508486	cg14692453	ANKRD23	S_Shelf	Intron	0.00836871	0.695983	0.939628	-0.243645
2	97526122	cg11344744	SEMA4C	N_Shore	3'UTR	0.000867068	0.841007	0.604924	0.236083
2	98349537	cg27280787	ZAP70;ZAP70	N_Shore	Intron;TSS1500	0.00629795	0.60999	0.906952	-0.296962
2	99065421	cg23882186	INPP4A;INPP4A;INPP4A;INPP4A	S_Shelf	5'UTR;5'UTR;5'UTR;5'UTR	0.00321681	0.577269	0.858824	-0.281555
2	100723240	cg12042952	AFF3;AFF3	S_Shelf	TSS1500;5'UTR	8.51124e-05	0.495567	0.892905	-0.397338
2	100824702	cg21213952		Open sea	Intergenic	8.80682e-05	0.337407	0.898605	-0.561198
2	106746466	cg00552490	UXS1	Open sea	OtherBody	0.000261311	0.607151	0.946843	-0.339692
2	110036832	cg19700035	SH3RF3	Open sea	Intron	0.000306201	0.411223	0.820374	-0.409151
2	112655112	cg08023751	MERTK	N_Shore	TSS1500	0.000216654	0.249386	0.745675	-0.496289
2	112943859	cg12516436	FBLN7;FBLN7	N_Shore	OtherBody;Intron	0.000197716	0.314325	0.971205	-0.65688
2	114196091	cg05079779	CBWD2;LOC440839	S_Shore	OtherBody;OtherBody	0.000533365	0.509142	0.264105	0.245037
2	120125452	cg17529152	C2orf76;DBI;DBI;DBI;DBI	S_Shore	TSS1500;5'UTR;OtherBody;Intron;1stExon	0.00790761	0.260831	0.474566	-0.213735
2	121583695	cg20701531	GLI2	Open sea	Intron	0.000158687	0.395012	0.777408	-0.382396
2	121741143	cg02774705	GLI2	N_Shore	Intron	0.00157474	0.627737	0.903187	-0.27545
2	122187299	cg10560561	CLASP1;CLASP1;CLASP1	Open sea	Intron;Intron;OtherBody	0.00303383	0.322214	0.899336	-0.577122
2	127933555	cg04546181		Open sea	Intergenic	0.00089553	0.469142	0.882757	-0.413616
2	128148379	cg21301879		S_Shelf	Intergenic	0.00577608	0.580611	0.943298	-0.362687
2	131676293	cg23841608	ARHGEF4;ARHGEF4	S_Shelf	5'UTR;5'UTR	0.000107617	0.25093	0.550518	-0.299587
2	133402475	cg06543615	GPR39;LYPD1;LYPD1	N_Shore	Intron;3'UTR;3'UTR	0.00139462	0.873587	0.618958	0.254629
2	135621153	cg02998028	ACMSD	Open sea	OtherBody	8.51124e-05	0.924747	0.700945	0.223802
2	136879327	cg01150411		S_Shelf	Intergenic	0.00321681	0.556934	0.916669	-0.359735
2	145247292	cg23812660	ZEB2;ZEB2	Open sea	OtherBody;Intron	0.00162045	0.237123	0.949158	-0.712035
2	150681878	cg10508780		Open sea	Intergenic	0.00768713	0.282426	0.48777	-0.205344
2	158666076	cg13287763	ACVR1;ACVR1	Open sea	5'UTR;5'UTR	0.00261574	0.568537	0.938245	-0.369709
2	166428866	cg26853855	CSRNP3	Open sea	TSS200	0.000812813	0.23513	0.868842	-0.633712
2	171565123	cg17780207		N_Shelf	Intergenic	8.51124e-05	0.886782	0.680163	0.20662
2	172015098	cg10033675	TLK1;TLK1	N_Shore	Intron;5'UTR	0.00457306	0.850669	0.627122	0.223548
2	173291908	cg20795401	ITGA6;ITGA6	N_Shore	TSS1500;TSS1500	8.51124e-05	0.0175932	0.217692	-0.200099
2	173298550	cg11027822	ITGA6;ITGA6	Open sea	Intron;Intron	0.00499255	0.474041	0.902089	-0.428047
2	173330342	cg14512870	ITGA6;ITGA6	Open sea	OtherExon;OtherExon	0.00444501	0.354382	0.734753	-0.380371
2	173330395	cg02670123	ITGA6;ITGA6	Open sea	Intron;Intron	0.00351534	0.433787	0.958174	-0.524387
2	174881312	cg11430353		S_Shelf	Intergenic	8.51124e-05	0.9227	0.722321	0.200379
2	175629850	cg05649009	CHRNA1;CHRNA1	Open sea	TSS1500;TSS1500	0.0017434	0.440418	0.895846	-0.455428
2	175629917	cg00748431	CHRNA1;CHRNA1	Open sea	TSS1500;TSS1500	0.00666912	0.559768	0.813066	-0.253297
2	197831702	cg23093664		Open sea	Intergenic	0.00666912	0.603874	0.930874	-0.327
2	199884798	cg10000184		Open sea	Intergenic	8.51124e-05	0.0838927	0.359311	-0.275418
2	200168577	cg04554576	SATB2	Open sea	Intron	8.51124e-05	0.948092	0.693826	0.254266
2	200296767	cg20731529	SATB2	Open sea	Intron	0.000197716	0.49921	0.0716968	0.427513
2	200904751	cg25753720		Open sea	Intergenic	0.000306201	0.223838	0.961366	-0.737528
2	203050082	cg06900253		Open sea	Intergenic	0.00225942	0.558829	0.834721	-0.275892
2	214101586	cg08562111		Open sea	Intergenic	0.00139462	0.242722	0.875321	-0.632598
2	217471906	cg11469308		Open sea	Intergenic	8.51124e-05	0.948912	0.744801	0.204112
2	218597777	cg12596243	DIRC3	Open sea	OtherBody	0.00042414	0.18862	0.769421	-0.580801
2	218877698	cg02693910		S_Shelf	Intergenic	0.0051405	0.580535	0.836943	-0.256408
2	219823559	cg23452259	CDK5R2	N_Shore	TSS1500	0.00989428	0.867961	0.635551	0.23241
2	219905959	cg04998209	CCDC108;CCDC108	N_Shore	5'UTR;5'UTR	0.00131019	0.321008	0.0484636	0.272545
2	220377593	cg04114655	ACCN4;ACCN4	N_Shore	TSS1500;TSS1500	0.000115307	0.145697	0.435925	-0.290228
2	222323493	cg09004195	EPHA4	Open sea	Intron	0.00726286	0.27948	0.884022	-0.604542
2	224856532	cg16849046	SERPINE2;SERPINE2;SERPINE2;SERPINE2	Open sea	OtherExon;OtherExon;OtherExon;OtherBody	8.51124e-05	0.151	0.88757	-0.73657
2	224856574	cg07085815	SERPINE2;SERPINE2;SERPINE2;SERPINE2	Open sea	OtherExon;OtherExon;OtherExon;OtherBody	8.51124e-05	0.182238	0.924262	-0.742025
2	227657192	cg18018313	IRS1	S_Shore	3'UTR	0.00213095	0.206331	0.46257	-0.256239
2	227663034	cg13008631	IRS1	Island	1stExon	0.00246601	0.421887	0.685749	-0.263862
2	232330273	cg07310916	NCL	S_Shore	TSS1500	0.000691876	0.427009	0.652407	-0.225398
2	232531087	cg06109482		S_Shelf	Intergenic	0.00179281	0.150424	0.35517	-0.204746
2	233215546	cg09701000		N_Shore	Intergenic	0.00162045	0.848976	0.645446	0.20353
2	233250370	cg27241845		N_Shore	Intergenic	0.00111951	0.856799	0.635373	0.221426
2	234395837	cg27049539	USP40	Open sea	Intron	0.00135192	0.611364	0.8624	-0.251036
2	235213874	cg11641006		Open sea	Intergenic	9.93013e-05	0.930015	0.711024	0.218991
2	235662111	cg23597271		Open sea	Intergenic	0.00611911	0.66132	0.866263	-0.204944
2	235888385	cg00475403	SH3BP4	Open sea	5'UTR	0.00104999	0.330517	0.910393	-0.579876
2	236401800	cg24768561	AGAP1;AGAP1	Island	TSS1500;TSS1500	8.51124e-05	0.0823528	0.337258	-0.254905
2	236407361	cg26649904	AGAP1;AGAP1	S_Shelf	Intron;Intron	0.00162045	0.477059	0.898925	-0.421867
2	236413327	cg24431734	AGAP1;AGAP1	Open sea	Intron;Intron	0.00206854	0.242028	0.637999	-0.395971
2	236445373	cg16114962	AGAP1;AGAP1	S_Shore	Intron;Intron	8.71472e-05	0.367447	0.843719	-0.476272
2	236504635	cg05833610	AGAP1;AGAP1	N_Shore	Intron;Intron	0.00629795	0.56923	0.914102	-0.344872
2	236548728	cg02638523	AGAP1;AGAP1	Open sea	Intron;Intron	8.51124e-05	0.085268	0.855556	-0.770288
2	236582960	cg04011135	AGAP1;AGAP1	S_Shelf	Intron;Intron	0.00169637	0.246853	0.8249	-0.578047
2	236586191	cg02339850	AGAP1;AGAP1	Open sea	Intron;Intron	0.00165199	0.307521	0.690743	-0.383223
2	236586347	cg09354264	AGAP1;AGAP1	Open sea	Intron;Intron	0.00648182	0.31888	0.954851	-0.635971
2	236586376	cg13770573	AGAP1;AGAP1	Open sea	Intron;Intron	0.00165199	0.321757	0.963759	-0.642002
2	236604031	cg02611811	AGAP1;AGAP1	Open sea	Intron;Intron	0.00169637	0.311276	0.8576	-0.546324
2	236616026	cg24888581	AGAP1;AGAP1	Open sea	Intron;Intron	0.00152946	0.400313	0.914213	-0.5139
2	236619304	cg18019810	AGAP1;AGAP1	Open sea	Intron;Intron	0.000261311	0.235769	0.892383	-0.656614
2	236619445	cg15002250	AGAP1;AGAP1	Open sea	Intron;Intron	9.37723e-05	0.231831	0.926923	-0.695092
2	236619539	cg14460503	AGAP1;AGAP1	Open sea	Intron;Intron	8.71472e-05	0.267733	0.972634	-0.704901
2	236619825	cg21672829	AGAP1;AGAP1	Open sea	Intron;Intron	0.00200891	0.38124	0.83378	-0.45254
2	236659029	cg09141748	AGAP1;AGAP1	Open sea	OtherExon;OtherExon	0.000452946	0.738323	0.974083	-0.23576
2	236761421	cg22926824	AGAP1;AGAP1	Open sea	Intron;Intron	0.000155308	0.823571	0.59301	0.230561
2	236784116	cg05958206	AGAP1;AGAP1	Open sea	Intron;Intron	8.51124e-05	0.925508	0.712246	0.213262
2	236812921	cg00340052	AGAP1;AGAP1	Open sea	Intron;Intron	8.51124e-05	0.960784	0.73246	0.228323
2	236964187	cg01951459	AGAP1;AGAP1	Open sea	Intron;Intron	8.51124e-05	0.951016	0.737953	0.213062
2	237148866	cg13229084	ASB18	S_Shelf	Intron	0.00169637	0.217538	0.437181	-0.219643
2	237173071	cg14464052	ASB18	Open sea	TSS200	0.00162045	0.144912	0.354606	-0.209694
2	238490819	cg15121420	RAB17	Open sea	Intron	0.000533365	0.38895	0.6348	-0.24585
2	238621429	cg19239304	LRRFIP1;LRRFIP1;LRRFIP1;LRRFIP1;LRRFIP1	Open sea	Intron;Intron;Intron;Intron;OtherBody	8.51124e-05	0.250245	0.908761	-0.658516
2	238767409	cg17794788	RAMP1	N_Shore	TSS1500	0.00666912	0.457361	0.855099	-0.397738
2	238878522	cg05349204	UBE2F	S_Shelf	5'UTR	8.51124e-05	0.289599	0.931167	-0.641568
2	239052286	cg22741244	KLHL30	S_Shelf	Intron	8.51124e-05	0.0338019	0.241212	-0.20741
2	239145904	cg12649232		N_Shore	Intergenic	8.51124e-05	0.366309	0.873562	-0.507253
2	239931250	cg00993677		S_Shore	Intergenic	0.00545027	0.652954	0.934657	-0.281703
2	240031588	cg19246018	HDAC4	N_Shore	Intron	0.00020374	0.312363	0.947061	-0.634698
2	240031635	cg01942751	HDAC4	N_Shore	Intron	0.000223544	0.474514	0.921107	-0.446593
2	240031700	cg21656251	HDAC4	N_Shore	Intron	0.000372228	0.378604	0.82994	-0.451336
2	240117232	cg04015912	MGC16025;HDAC4	Open sea	TSS200;Intron	0.000115307	0.668248	0.961802	-0.293554
2	240168283	cg26456554	HDAC4	Open sea	Intron	0.0010175	0.477625	0.801086	-0.323461
2	240271217	cg03585122	HDAC4	Open sea	Intron	0.000360358	0.533208	0.890378	-0.35717
2	240271276	cg22009751	HDAC4	Open sea	Intron	8.51124e-05	0.300622	0.938712	-0.63809
2	240614322	cg09069800		S_Shore	Intergenic	8.51124e-05	0.490712	0.906755	-0.416044
2	241656652	cg14166212	KIF1A	Open sea	3'UTR	0.00169637	0.671701	0.908009	-0.236308
2	241667529	cg02692827	KIF1A	Open sea	Intron	0.00033753	0.502515	0.837342	-0.334826
2	242598767	cg20571513	ATG4B;ATG4B	Open sea	Intron;OtherBody	8.51124e-05	0.485784	0.886623	-0.400839
2	242682283	cg12045080	D2HGDH	Open sea	OtherBody	0.000648176	0.694356	0.907639	-0.213283
2	242737344	cg17685622	GAL3ST2	Open sea	OtherBody	0.00407093	0.537641	0.816114	-0.278473
2	242811552	cg24290756	C2orf85	N_Shelf	TSS1500	0.0003165	0.466289	0.784243	-0.317955
2	242833494	cg22764535		S_Shore	Intergenic	0.00529405	0.57415	0.920275	-0.346125
2	242844943	cg21683659		Island	Intergenic	0.00431833	0.583834	0.902801	-0.318968
3	7996139	cg21379953		Open sea	Intergenic	0.00139462	0.576472	0.952069	-0.375597
3	10292843	cg06371658	TATDN2	S_Shore	Intron	8.51124e-05	0.55215	0.934334	-0.382183
3	10327453	cg22156128	GHRL;GHRL;GHRL;GHRL;GHRL;GHRL;GHRL;GHRL;GHRLOS;GHRL;GHRLOS;GHRLOS;GHRL;GHRL;GHRL;GHRLOS	Open sea	OtherBody;3'UTR;OtherBody;OtherBody;3'UTR;3'UTR;OtherBody;OtherBody;OtherBody;OtherBody;OtherBody;OtherBody;3'UTR;OtherBody;3'UTR;OtherBody	8.51124e-05	0.276328	0.943907	-0.667579
3	11651759	cg19149463	VGLL4;VGLL4	Open sea	Intron;Intron	0.00261574	0.541901	0.753657	-0.211756
3	11666825	cg07643000	VGLL4;VGLL4	Open sea	Intron;Intron	0.0010175	0.663229	0.903838	-0.240609
3	12597236	cg01320920	MKRN2	N_Shore	TSS1500	0.000146754	0.615158	0.958452	-0.343294
3	13522740	cg05446471	HDAC11;HDAC11	S_Shore	5'UTR;Intron	8.51124e-05	0.199896	0.929332	-0.729436
3	13549288	cg07582862		Open sea	Intergenic	0.00361923	0.260215	0.488129	-0.227914
3	13663398	cg05844321	FBLN2;FBLN2;FBLN2	Open sea	OtherExon;Intron;OtherExon	0.00062764	0.412661	0.79528	-0.38262
3	13663538	cg12307333	FBLN2;FBLN2;FBLN2	Open sea	Intron;Intron;Intron	0.000230497	0.402952	0.816064	-0.413112
3	14326681	cg03370261		Open sea	Intergenic	0.000516039	0.323404	0.778355	-0.45495
3	14567945	cg24845998	GRIP2	Open sea	OtherBody	0.00157474	0.233755	0.816218	-0.582463
3	14568699	cg25972340	GRIP2	Open sea	OtherBody	0.00232632	0.823571	0.614254	0.209317
3	15397117	cg27375330		Open sea	Intergenic	0.00910099	0.663624	0.916689	-0.253065
3	15915340	cg22821220	MIR563	Open sea	OtherBody	0.00169637	0.406592	0.821145	-0.414553
3	18386731	cg06108323		Open sea	Intergenic	8.51124e-05	0.329604	0.896092	-0.566488
3	23632110	cg01231125	UBE2E2	Open sea	3'UTR	8.51124e-05	0.240056	0.961031	-0.720974
3	25583274	cg27574595	RARB;RARB	Open sea	Intron;Intron	8.51124e-05	0.94326	0.729454	0.213806
3	29494928	cg26400275	RBMS3;RBMS3;RBMS3	Open sea	Intron;Intron;Intron	0.00189713	0.272877	0.935277	-0.6624
3	30647378	cg26376346	TGFBR2;TGFBR2	N_Shore	TSS1500;TSS1500	0.000164821	0.405336	0.814772	-0.409436
3	30647540	cg24321706	TGFBR2;TGFBR2	N_Shore	TSS1500;TSS1500	0.00431833	0.193913	0.454254	-0.260341
3	34342358	cg18560152		Open sea	Intergenic	0.000146754	0.577202	0.880568	-0.303366
3	38040073	cg05620558	VILL	N_Shore	Intron	8.51124e-05	0.165847	0.426023	-0.260177
3	38514858	cg12452909	ACVR2B	Open sea	Intron	0.00143855	0.58554	0.902535	-0.316995
3	42073868	cg25651608		Open sea	Intergenic	8.51124e-05	0.367167	0.936059	-0.568891
3	45674281	cg27588384	LIMD1	Open sea	Intron	0.00162045	0.415802	0.74416	-0.328358
3	46759588	cg17460445	PRSS50	S_Shore	TSS1500	0.00232632	0.47487	0.697111	-0.222241
3	46759656	cg01967580	PRSS50	S_Shore	TSS1500	8.51124e-05	0.234993	0.800242	-0.565249
3	47517781	cg11704818	SCAP	S_Shore	TSS1500	8.51124e-05	0.252283	0.686829	-0.434546
3	47517819	cg26614073	SCAP	S_Shore	TSS1500	0.000175123	0.309203	0.644496	-0.335293
3	47869137	cg10257332	DHX30;DHX30	S_Shelf	Intron;Intron	8.51124e-05	0.914894	0.710361	0.204533
3	48727026	cg19944217	IP6K2;IP6K2	S_Shelf	OtherExon;OtherExon	0.000410576	0.637123	0.872813	-0.23569
3	48889206	cg03564698		S_Shelf	Intergenic	0.00135192	0.228043	0.754335	-0.526292
3	49065979	cg01062024	IMPDH2	N_Shore	Intron	0.00104999	0.885986	0.678373	0.207613
3	49067151	cg23437162	QRICH1;IMPDH2;QRICH1	S_Shore	3'UTR;TSS1500;3'UTR	8.51124e-05	0.0282581	0.295014	-0.266756
3	49202530	cg09524508	CCDC71	N_Shore	5'UTR	0.00115562	0.27364	0.920311	-0.64667
3	50376006	cg05546296	RASSF1;RASSF1;RASSF1;RASSF1	N_Shore	TSS1500;TSS1500;OtherBody;Intron	0.0029456	0.291374	0.633028	-0.341654
3	51104051	cg13302785	DOCK3	Open sea	Intron	8.51124e-05	0.0415423	0.262045	-0.220502
3	51749897	cg04319617	GRM2;GRM2	Island	OtherBody;OtherExon	0.000121113	0.554505	0.8354	-0.280896
3	51836419	cg09860486		Open sea	Intergenic	8.56471e-05	0.23145	0.823503	-0.592053
3	52008487	cg04474832	ABHD14B;ABHD14B;ABHD14B;ABHD14A;ABHD14B;ABHD14B	N_Shore	1stExon;OtherBody;5'UTR;TSS1500;1stExon;5'UTR	8.51124e-05	0.0777968	0.331123	-0.253326
3	55824354	cg25331309	ERC2	Open sea	Intron	0.00372698	0.635961	0.869401	-0.23344
3	58318267	cg13750441	PXK	N_Shore	TSS1500	0.000452946	0.190019	0.409282	-0.219263
3	61669786	cg02121773	PTPRG	Open sea	Intron	0.00119251	0.588694	0.938327	-0.349633
3	61776005	cg00325920	PTPRG	Open sea	Intron	0.00648182	0.45006	0.918652	-0.468593
3	63856759	cg15226514	ATXN7;ATXN7	Open sea	5'UTR;5'UTR	8.51124e-05	0.0669388	0.891127	-0.824188
3	66543263	cg24150385	LRIG1	Open sea	Intron	0.00195166	0.259033	0.763643	-0.504609
3	69812798	cg06070625	MITF;MITF	Open sea	OtherBody;TSS200	0.000452946	0.187131	0.883579	-0.696448
3	69812820	cg13685139	MITF;MITF	Open sea	OtherBody;TSS200	0.000210129	0.228047	0.959305	-0.731258
3	69812973	cg03847535	MITF;MITF;MITF	Open sea	OtherBody;1stExon;5'UTR	8.51124e-05	0.365878	0.965386	-0.599508
3	73150125	cg10639411		Open sea	Intergenic	0.00200891	0.711427	0.408925	0.302502
3	99664011	cg17241937	C3orf26;FILIP1L;MIR548G;FILIP1L	Open sea	OtherBody;5'UTR;OtherBody;5'UTR	0.000787086	0.582014	0.931727	-0.349712
3	101396855	cg05405742	ZBTB11;LOC100009676	S_Shore	TSS1500;OtherBody	8.51124e-05	0.584254	0.841999	-0.257745
3	107149061	cg01208908		N_Shore	Intergenic	0.000287464	0.239778	0.0199163	0.219862
3	111259817	cg03525433	CD96;CD96	Open sea	TSS1500;TSS1500	0.00935828	0.470367	0.909611	-0.439244
3	112021096	cg07633701		Open sea	Intergenic	0.000348773	0.37998	0.625474	-0.245495
3	112694196	cg18166915	CD200R1;CD200R1;CD200R1;CD200R1	Open sea	TSS1500;TSS1500;TSS1500;TSS1500	8.51124e-05	0.0945045	0.770543	-0.676038
3	115507015	cg12528115		S_Shelf	Intergenic	0.00761074	0.637307	0.935993	-0.298685
3	122296027	cg22503489	PARP15	N_Shore	TSS1500	0.00195166	0.609453	0.928491	-0.319037
3	122605312	cg05508315	LOC100129550	Open sea	TSS200	0.00189713	0.453772	0.921547	-0.467774
3	122818413	cg17201542	PDIA5;PDIA5	Open sea	Intron;OtherBody	0.00131019	0.48253	0.926562	-0.444032
3	124537810	cg11928064	ITGB5	Open sea	Intron	0.00126985	0.347701	0.911107	-0.563405
3	124756559	cg26102819	HEG1	Open sea	Intron	8.51124e-05	0.912872	0.70933	0.203542
3	124930822	cg06983508	SLC12A8	N_Shore	5'UTR	0.000142733	0.826776	0.570442	0.256334
3	125800871	cg02256089	SLC41A3;SLC41A3;SLC41A3;SLC41A3	N_Shore	5'UTR;5'UTR;5'UTR;5'UTR	0.0051405	0.585184	0.834769	-0.249584
3	127568127	cg17787321		Open sea	Intergenic	8.51124e-05	0.552918	0.938121	-0.385203
3	127636435	cg01022611		S_Shore	Intergenic	0.00143855	0.482116	0.90256	-0.420444
3	128118221	cg19756253	EEFSEC	Open sea	OtherBody	0.000261311	0.635695	0.944462	-0.308767
3	128118254	cg01792686	EEFSEC	Open sea	OtherBody	0.00351534	0.726592	0.970624	-0.244032
3	128294769	cg24938752	C3orf27;C3orf27	Open sea	1stExon;5'UTR	0.000131243	0.773857	0.984459	-0.210602
3	138311416	cg24334259	CEP70	N_Shore	5'UTR	0.000516039	0.52228	0.920716	-0.398435
3	138661281	cg05131382		N_Shelf	Intergenic	8.51124e-05	0.917797	0.628857	0.288941
3	138661840	cg18005180		N_Shore	Intergenic	0.00206854	0.385476	0.599618	-0.214141
3	138725153	cg02806645	PRR23A	Island	TSS200	0.000138814	0.954985	0.753855	0.20113
3	139254260	cg16171849	RBP1;RBP1;RBP1	N_Shelf	Intron;Intron;Intron	0.00195166	0.457231	0.820436	-0.363205
3	141087190	cg13029400	ZBTB38	Open sea	5'UTR	0.00119251	0.920554	0.714541	0.206014
3	142840837	cg26399662	CHST2	Island	OtherExon	8.51124e-05	0.378093	0.895966	-0.517872
3	143255785	cg02501410	SLC9A9	Open sea	OtherBody	8.51124e-05	0.104778	0.919858	-0.81508
3	147232332	cg12730047		Open sea	Intergenic	0.00020374	0.288469	0.059193	0.229276
3	155421735	cg01671681	PLCH1	Open sea	5'UTR	8.51124e-05	0.966628	0.753802	0.212826
3	156394398	cg07574216	TIPARP;LOC100287227	S_Shore	5'UTR;TSS1500	8.51124e-05	0.37254	0.944609	-0.572068
3	156536860	cg27402634		S_Shore	Intergenic	0.00361923	0.356022	0.909497	-0.553475
3	158445810	cg12580509	RARRES1;RARRES1	N_Shelf	OtherBody;Intron	0.000787086	0.246401	0.0276975	0.218704
3	159710706	cg09362366	IL12A	S_Shelf	Intron	0.00157474	0.498066	0.921915	-0.423849
3	183484947	cg16297993	YEATS2	Open sea	OtherBody	8.51124e-05	0.0610727	0.268846	-0.207774
3	183543862	cg05902884	MAP6D1	S_Shore	TSS1500	8.51124e-05	0.0478102	0.286902	-0.239092
3	188665930	cg26466145		S_Shore	Intergenic	0.00184425	0.674323	0.348702	0.325621
3	194014525	cg02153814		Island	Intergenic	0.000105446	0.42117	0.762944	-0.341775
3	194014530	cg25661792		Island	Intergenic	8.51124e-05	0.415251	0.815494	-0.400243
3	194342992	cg03369999	TMEM44;TMEM44;TMEM44;TMEM44	Open sea	Intron;Intron;Intron;Intron	0.000985353	0.515528	0.825853	-0.310324
3	194803749	cg03276484	C3orf21	Open sea	Intron	0.000269819	0.412395	0.817502	-0.405107
3	194989568	cg01837367	C3orf21	N_Shore	Intron	0.0017434	0.281116	0.821802	-0.540686
3	195004826	cg21754051	ACAP2	Open sea	Intron	8.51124e-05	0.200733	0.949941	-0.749208
3	195310883	cg05624196	APOD;APOD	Open sea	1stExon;5'UTR	0.00139462	0.650077	0.926363	-0.276285
3	195490169	cg16358155	MUC4;MUC4;MUC4	S_Shore	Intron;Intron;Intron	0.00206854	0.432413	0.781751	-0.349337
3	195576390	cg15729578		Open sea	Intergenic	0.00165199	0.488586	0.753418	-0.264832
3	195943345	cg19401111	OSTalpha	Open sea	TSS200	8.51124e-05	0.487511	0.738356	-0.250845
3	196331846	cg06792196		Open sea	Intergenic	0.00165199	0.428206	0.639594	-0.211387
3	196386877	cg21198147	LRRC33	Island	OtherExon	0.00123068	0.573859	0.871253	-0.297393
3	197279261	cg16377923	BDH1;BDH1;BDH1	N_Shelf	5'UTR;5'UTR;5'UTR	8.51124e-05	0.676499	0.910797	-0.234298
4	206232	cg18005867	ZNF876P	N_Shore	TSS200	0.00165199	0.844328	0.562629	0.281698
4	206339	cg23063647	ZNF876P	N_Shore	TSS200	8.51124e-05	0.97445	0.764363	0.210087
4	713179	cg09269619	PCGF3	N_Shore	5'UTR	8.92313e-05	0.476636	0.807371	-0.330735
4	714045	cg10156669	PCGF3	Island	5'UTR	0.000954461	0.640315	0.928208	-0.287894
4	714136	cg24028958	PCGF3	Island	5'UTR	0.00148359	0.657794	0.974901	-0.317106
4	736765	cg03993213	PCGF3	N_Shore	Intron	0.000151014	0.513143	0.877654	-0.36451
4	736924	cg01972919	PCGF3	N_Shore	Intron	9.93013e-05	0.54855	0.867964	-0.319414
4	744127	cg13485809	PCGF3	S_Shelf	Intron	0.00206854	0.529005	0.841668	-0.312663
4	744555	cg21850702	PCGF3	S_Shelf	Intron	0.00351534	0.518601	0.929774	-0.411173
4	745235	cg01017228	PCGF3	S_Shelf	Intron	8.51124e-05	0.244094	0.950136	-0.706042
4	745243	cg17886413	PCGF3	S_Shelf	Intron	8.51124e-05	0.238728	0.937851	-0.699124
4	751048	cg06275417	PCGF3	N_Shore	Intron	8.51124e-05	0.31387	0.911449	-0.597578
4	751071	cg00513803	PCGF3	N_Shore	Intron	0.000134977	0.496098	0.918045	-0.421947
4	829373	cg11677222		S_Shore	Intergenic	0.0017434	0.491246	0.721817	-0.230571
4	892861	cg00497472	GAK	N_Shore	Intron	8.51124e-05	0.119245	0.961813	-0.842568
4	893186	cg03280063	GAK	N_Shore	Intron	8.51124e-05	0.394643	0.915123	-0.520479
4	898773	cg02057501	GAK	N_Shore	Intron	8.51124e-05	0.216332	0.905457	-0.689124
4	982823	cg11629380	SLC26A1;IDUA;SLC26A1;SLC26A1	Island	OtherBody;Intron;OtherBody;OtherBody	0.00027849	0.572325	0.846012	-0.273687
4	1041044	cg01321174		N_Shelf	Intergenic	0.00611911	0.47864	0.753427	-0.274788
4	1166767	cg12072001	LOC100130872-SPON2;SPON2;SPON2	S_Shore	OtherBody;TSS200;5'UTR	8.51124e-05	0.0616404	0.314652	-0.253012
4	1202700	cg26130533	LOC100130872-SPON2;LOC100130872	N_Shore	TSS200;OtherBody	0.00666912	0.577737	0.9335	-0.355764
4	1235735	cg04184185	CTBP1;CTBP1	S_Shore	Intron;5'UTR	0.000107617	0.463645	0.787578	-0.323933
4	1284946	cg23095634	MAEA;MAEA	S_Shore	Intron;Intron	0.000867068	0.290617	0.572542	-0.281925
4	1302456	cg08450348	MAEA;MAEA	N_Shore	Intron;Intron	0.000812813	0.744793	0.961589	-0.216796
4	1305780	cg26709693	MAEA;MAEA	S_Shore	OtherExon;OtherExon	0.000115307	0.661883	0.993063	-0.33118
4	1305853	cg27128352	MAEA;MAEA	S_Shore	OtherExon;OtherExon	0.00935828	0.725973	0.95094	-0.224967
4	1310555	cg11468319	MAEA;MAEA	S_Shore	Intron;Intron	0.00213095	0.719834	0.95064	-0.230806
4	1323433	cg09010372	MAEA;MAEA	S_Shore	Intron;Intron	0.000397264	0.533135	0.912103	-0.378968
4	1325088	cg08219099	MAEA;MAEA	S_Shelf	Intron;Intron	0.000110044	0.761069	0.966121	-0.205053
4	1339547	cg07757535		N_Shore	Intergenic	9.93013e-05	0.0870792	0.302052	-0.214972
4	1370502	cg14761923	KIAA1530	S_Shelf	OtherBody	0.0010175	0.34527	0.822611	-0.477341
4	1370741	cg27447495	KIAA1530	Open sea	OtherBody	0.000410576	0.378129	0.858881	-0.480752
4	1371045	cg19296501	KIAA1530	Open sea	OtherBody	0.000648176	0.688187	0.900788	-0.212601
4	1496880	cg18512930		S_Shelf	Intergenic	8.51124e-05	0.174993	0.711654	-0.536661
4	1538525	cg16104371		N_Shelf	Intergenic	0.00360075	0.659103	0.878935	-0.219832
4	1546631	cg05790084		S_Shelf	Intergenic	0.000985353	0.623945	0.856036	-0.232091
4	1567878	cg26116639		N_Shelf	Intergenic	0.000210129	0.0765659	0.290883	-0.214317
4	1607111	cg08089543		Open sea	Intergenic	0.0034137	0.379186	0.683234	-0.304048
4	1642054	cg09821936	FAM53A	N_Shelf	3'UTR	0.000230497	0.449612	0.872388	-0.422776
4	1768564	cg25342568		Island	Intergenic	8.51124e-05	0.321481	0.804511	-0.48303
4	1768568	cg11461875		Island	Intergenic	8.51124e-05	0.56156	0.86365	-0.30209
4	1808029	cg07680129	FGFR3;FGFR3;FGFR3	Island	OtherExon;OtherExon;OtherBody	0.000812813	0.506742	0.75455	-0.247809
4	2303660	cg14405197	ZFYVE28	N_Shore	OtherBody	0.000186115	0.554621	0.809482	-0.254861
4	2303718	cg15510601	ZFYVE28	N_Shore	OtherBody	0.00431833	0.552655	0.758892	-0.206237
4	2324011	cg04442892	ZFYVE28	Open sea	OtherBody	8.51124e-05	0.229644	0.808011	-0.578368
4	2438785	cg19758873		Open sea	Intergenic	0.000812813	0.554091	0.785741	-0.23165
4	3373405	cg05617980	RGS12;RGS12;RGS12	N_Shore	OtherBody;OtherBody;Intron	8.51124e-05	0.375172	0.911343	-0.536171
4	3449300	cg21035843	HGFAC	N_Shore	OtherExon	0.00148359	0.756149	0.967349	-0.2112
4	3449370	cg12421814	HGFAC	N_Shore	Intron	8.51124e-05	0.506226	0.771171	-0.264944
4	3503528	cg17796016		N_Shore	Intergenic	8.51124e-05	0.537881	0.763648	-0.225766
4	3664240	cg22214854		Open sea	Intergenic	0.00165199	0.246436	0.634348	-0.387912
4	4386726	cg01159601	D4S234E;D4S234E	N_Shore	TSS1500;TSS1500	0.00372698	0.603063	0.326412	0.27665
4	6227099	cg17312632		S_Shelf	Intergenic	0.00131019	0.881188	0.665787	0.215401
4	6299403	cg06886789	WFS1;WFS1	Open sea	Intron;Intron	0.00148359	0.465951	0.930389	-0.464438
4	6380812	cg18544809	PPP2R2C;PPP2R2C	S_Shore	OtherBody;OtherBody	0.000110044	0.890944	0.687635	0.203309
4	7395027	cg05089225	SORCS2	Open sea	OtherBody	0.000372228	0.827522	0.584669	0.242852
4	7437812	cg01749792	SORCS2;PSAPL1	Open sea	OtherBody;TSS1500	8.51124e-05	0.899468	0.692529	0.206939
4	8022071	cg04770370	ABLIM2;ABLIM2;ABLIM2;ABLIM2;ABLIM2;ABLIM2;ABLIM2	Open sea	OtherBody;Intron;Intron;Intron;Intron;Intron;Intron	8.51124e-05	0.151857	0.476378	-0.324521
4	8022191	cg16009407	ABLIM2;ABLIM2;ABLIM2;ABLIM2;ABLIM2;ABLIM2;ABLIM2	Open sea	OtherBody;Intron;Intron;Intron;Intron;Intron;Intron	0.00162045	0.124138	0.374243	-0.250104
4	8091040	cg13130338	ABLIM2;ABLIM2;ABLIM2;ABLIM2;ABLIM2;ABLIM2;ABLIM2	S_Shelf	OtherBody;Intron;Intron;Intron;Intron;Intron;Intron	0.00206854	0.493793	0.707603	-0.21381
4	8110246	cg26979974	ABLIM2;ABLIM2;ABLIM2;ABLIM2;ABLIM2;ABLIM2;ABLIM2	Open sea	OtherBody;Intron;Intron;Intron;Intron;Intron;Intron	0.000839662	0.444006	0.92386	-0.479854
4	8263007	cg24301288		Open sea	Intergenic	8.51124e-05	0.264648	0.856129	-0.591481
4	8546787	cg03458048		Open sea	Intergenic	0.000985353	0.166854	0.418218	-0.251364
4	8546989	cg14366742		Open sea	Intergenic	0.000499564	0.160266	0.449301	-0.289035
4	8609706	cg12948920	CPZ;CPZ;CPZ	Open sea	Intron;Intron;Intron	8.51124e-05	0.518094	0.285913	0.232181
4	8651068	cg10652057		Open sea	Intergenic	0.000190508	0.852461	0.637865	0.214597
4	8687039	cg26227569		N_Shelf	Intergenic	8.51124e-05	0.226171	0.470349	-0.244178
4	9495454	cg18007177		Island	Intergenic	0.000155308	0.432558	0.650198	-0.21764
4	9926439	cg25986240	SLC2A9;SLC2A9	Open sea	OtherBody;Intron	8.51124e-05	0.783798	0.571577	0.212222
4	15938093	cg21039166	FGFBP1	Open sea	OtherExon	0.00648182	0.646501	0.853238	-0.206737
4	17068050	cg26460366		Open sea	Intergenic	0.00135192	0.450281	0.711123	-0.260842
4	18399893	cg26693439		Open sea	Intergenic	0.00471077	0.50182	0.753322	-0.251501
4	25080650	cg01784265		Open sea	Intergenic	8.51124e-05	0.503193	0.83579	-0.332597
4	26559501	cg08175396		Open sea	Intergenic	8.51124e-05	0.599924	0.910293	-0.310369
4	27465988	cg11047796		Open sea	Intergenic	0.00189713	0.633493	0.913794	-0.280301
4	40890013	cg17699214	APBB2;APBB2;APBB2	Open sea	Intron;Intron;OtherBody	0.00813698	0.333257	0.920052	-0.586795
4	41996723	cg26877604	SLC30A9	S_Shelf	Intron	0.00143855	0.607603	0.921266	-0.313663
4	48342263	cg03660010	SLAIN2	N_Shore	TSS1500	0.00152946	0.683272	0.915082	-0.231809
4	54648501	cg27660536		Open sea	Intergenic	8.51124e-05	0.903137	0.691453	0.211684
4	55090812	cg14636942		N_Shelf	Intergenic	0.000261311	0.670072	0.919175	-0.249103
4	77892772	cg05346963	2017-09-11	Open sea	OtherBody	0.00312421	0.622523	0.863984	-0.241461
4	88932920	cg15109550	PKD2	S_Shelf	Intron	8.51124e-05	0.700686	0.94717	-0.246484
4	94746669	cg16502931		N_Shelf	Intergenic	0.00162045	0.883009	0.675604	0.207405
4	100565104	cg05468953		Open sea	Intergenic	0.000210129	0.919246	0.710395	0.208851
4	109568182	cg19564408		N_Shelf	Intergenic	8.51124e-05	0.0952239	0.95014	-0.854916
4	112572194	cg22716950		Open sea	Intergenic	0.00111951	0.480283	0.883275	-0.402992
4	119758193	cg00817502	SEC24D	S_Shore	TSS1500	0.00108386	0.917824	0.669841	0.247983
4	121839493	cg19719207	PRDM5	N_Shelf	OtherBody	8.51124e-05	0.378934	0.886059	-0.507126
4	136509310	cg00170459		Open sea	Intergenic	0.00885223	0.516448	0.722172	-0.205724
4	144102007	cg25540078		N_Shelf	Intergenic	8.51124e-05	0.292835	0.740746	-0.44791
4	144436129	cg23197460	SMARCA5	S_Shore	Intron	8.51124e-05	0.0415797	0.252956	-0.211376
4	146861608	cg03279633		S_Shelf	Intergenic	0.00225942	0.673375	0.93264	-0.259265
4	151615431	cg09895166	LRBA	Open sea	Intron	0.000550916	0.303241	0.795819	-0.492578
4	153895184	cg09315464	FHDC1	N_Shore	Intron	8.51124e-05	0.448518	0.825948	-0.377431
4	159093841	cg25841987	FAM198B;FAM198B;FAM198B	Open sea	TSS200;5'UTR;5'UTR	0.00489917	0.217896	0.0145619	0.203334
4	164440990	cg15265116	C4orf43	Open sea	3'UTR	8.51124e-05	0.449516	0.849182	-0.399665
4	166299786	cg25454928	CPE	N_Shore	TSS1500	0.00184425	0.427312	0.714518	-0.287206
4	169754534	cg13573928	PALLD;PALLD;PALLD;PALLD	Island	5'UTR;Intron;Intron;Intron	0.00165199	0.539269	0.294988	0.244281
4	174114298	cg00905042	GALNT7	Open sea	Intron	0.000669768	0.491197	0.855942	-0.364745
4	175851052	cg18716486	ADAM29;ADAM29;ADAM29;ADAM29	Open sea	5'UTR;5'UTR;5'UTR;5'UTR	0.00935828	0.557031	0.838519	-0.281488
4	175851061	cg13513349	ADAM29;ADAM29;ADAM29;ADAM29	Open sea	5'UTR;5'UTR;5'UTR;5'UTR	0.00189713	0.577123	0.923579	-0.346455
4	177654753	cg05982597	VEGFC	Open sea	Intron	0.00395255	0.651115	0.917377	-0.266263
4	178364342	cg00398048	AGA	S_Shore	TSS1500	8.51124e-05	0.163146	0.404665	-0.241519
4	180546048	cg17341343		Open sea	Intergenic	8.51124e-05	0.194832	0.73492	-0.540088
4	185905015	cg05972216		Open sea	Intergenic	8.51124e-05	0.0444269	0.253587	-0.209161
4	185936478	cg22472945		N_Shore	Intergenic	0.000384395	0.78426	0.571474	0.212786
4	187000846	cg12950492	TLR3	Open sea	Intron	8.51124e-05	0.521482	0.845802	-0.32432
5	497520	cg16555556	SLC9A3	N_Shore	Intron	0.000985353	0.539623	0.819857	-0.280234
5	522363	cg02354563	SLC9A3	N_Shore	Intron	8.51124e-05	0.172883	0.610287	-0.437404
5	748585	cg17418579		N_Shelf	Intergenic	0.00189713	0.666463	0.880088	-0.213625
5	758260	cg00578511		S_Shelf	Intergenic	0.00206854	0.249684	0.461462	-0.211778
5	1038605	cg17442932	NKD2	S_Shore	3'UTR	0.000691876	0.45075	0.731797	-0.281048
5	1053643	cg16997104	SLC12A7	Island	Intron	0.00157474	0.663272	0.954382	-0.29111
5	1053774	cg23491790	SLC12A7	Island	Intron	8.51124e-05	0.463936	0.97688	-0.512944
5	1054113	cg00551954	SLC12A7	N_Shore	Intron	8.51124e-05	0.417963	0.907513	-0.48955
5	1056142	cg00098175	SLC12A7	N_Shore	Intron	0.00108386	0.346398	0.936587	-0.590189
5	1056468	cg10620395	SLC12A7	Island	Intron	8.51124e-05	0.369427	0.866889	-0.497462
5	1062903	cg16044603	SLC12A7	N_Shore	Intron	8.51124e-05	0.245444	0.89813	-0.652685
5	1064133	cg13299707	SLC12A7	Island	Intron	9.2097e-05	0.647861	0.872901	-0.22504
5	1084425	cg20422819	SLC12A7	N_Shore	Intron	8.51124e-05	0.40655	0.84378	-0.43723
5	1145044	cg18836287		Open sea	Intergenic	0.000296546	0.43354	0.725822	-0.292282
5	1201454	cg11325573	SLC6A19	Island	TSS1500	0.00165754	0.193159	0.441897	-0.248737
5	1201479	cg11123744	SLC6A19	Island	TSS1500	0.00220918	0.227716	0.52171	-0.293994
5	1293231	cg02048657	TERT;TERT	Island	OtherBody;OtherBody	0.00042414	0.519295	0.78995	-0.270656
5	1469001	cg01945913	LPCAT1	S_Shore	OtherBody	8.51124e-05	0.623472	0.893948	-0.270476
5	2671375	cg02374294		Open sea	Intergenic	0.00062764	0.478685	0.799908	-0.321223
5	6822830	cg08313382		N_Shore	Intergenic	0.00860529	0.297288	0.70617	-0.408882
5	6823066	cg23658329		Island	Intergenic	0.0010175	0.520803	0.794432	-0.273629
5	7873542	cg15108958	MTRR;MTRR	S_Shelf	OtherBody;OtherExon	8.51124e-05	0.0842934	0.826752	-0.742459
5	14741623	cg07537287	ANKH	Open sea	OtherBody	0.00594423	0.74816	0.974248	-0.226088
5	30662916	cg08657705		Open sea	Intergenic	0.00254013	0.775978	0.569542	0.206436
5	31427700	cg00602326	RNASEN;RNASEN	Open sea	Intron;Intron	0.00115562	0.320426	0.754348	-0.433922
5	31682503	cg26636398		Open sea	Intergenic	0.00629795	0.692131	0.95852	-0.266388
5	36744026	cg21558053		N_Shore	Intergenic	8.51124e-05	0.27101	0.949479	-0.678469
5	42943857	cg03124514		N_Shore	Intergenic	0.00115562	0.393374	0.864569	-0.471195
5	53829957	cg14684434	SNX18;SNX18	Open sea	Intron;Intron	0.00165199	0.444478	0.853527	-0.409049
5	54455955	cg05879418	CDC20B;GPX8;CDC20B;CDC20B	Open sea	Intron;TSS200;OtherBody;Intron	8.51124e-05	0.116533	0.363998	-0.247465
5	60073995	cg18609044	ELOVL7;ELOVL7	Open sea	OtherBody;Intron	0.00165199	0.645391	0.306703	0.338688
5	72431891	cg01170694		Open sea	Intergenic	8.90323e-05	0.0694386	0.277426	-0.207988
5	73978496	cg25377483		N_Shelf	Intergenic	8.51124e-05	0.205303	0.941178	-0.735875
5	77906752	cg21525176	LHFPL2	Open sea	5'UTR	0.00126985	0.536702	0.920787	-0.384086
5	78539184	cg26454300	JMY	Open sea	OtherBody	0.00331402	0.726533	0.952353	-0.225821
5	79287410	cg24907270	MTX3;MTX3	S_Shore	TSS1500;TSS1500	8.51124e-05	0.951471	0.722404	0.229067
5	86709126	cg27584762	CCNH	S_Shore	TSS1500	0.000269819	0.235865	0.438216	-0.202351
5	92179430	cg01400737		Open sea	Intergenic	8.51124e-05	0.928707	0.678502	0.250206
5	92443321	cg11794956		Open sea	Intergenic	8.51124e-05	0.954766	0.732471	0.222295
5	94957269	cg18456747	GPR150	S_Shore	1stExon	0.00165199	0.49406	0.280356	0.213703
5	102200701	cg17407629	PAM;PAM;PAM;PAM	N_Shore	TSS1500;TSS1500;TSS1500;TSS1500	0.000924539	0.683879	0.905673	-0.221794
5	110777659	cg01781374	CAMK4	Open sea	Intron	0.00910099	0.698629	0.924592	-0.225962
5	111748492	cg11925710	EPB41L4A	Open sea	OtherBody	0.00148359	0.409622	0.921568	-0.511946
5	112370191	cg22422251	MCC;MCC	Open sea	Intron;Intron	8.92313e-05	0.322013	0.957522	-0.635508
5	112540429	cg25542319	MCC;MCC	Open sea	Intron;Intron	0.000121113	0.233542	0.837211	-0.60367
5	114919500	cg06507678	TMED7-TICAM2;TICAM2;TMED7-TICAM2	Open sea	Intron;5'UTR;Intron	0.000714685	0.648408	0.871662	-0.223253
5	116378307	cg11869018		Open sea	Intergenic	0.00222606	0.502153	0.71602	-0.213866
5	135173201	cg04233669	LOC153328	S_Shelf	OtherBody	8.51124e-05	0.0358824	0.266039	-0.230156
5	138842336	cg00309965	ECSCR	Open sea	TSS200	0.00545027	0.441478	0.802425	-0.360948
5	139018890	cg06660160		S_Shore	Intergenic	0.00537661	0.590371	0.820045	-0.229674
5	139045301	cg13707793	CXXC5	N_Shelf	5'UTR	8.56471e-05	0.359088	0.964395	-0.605307
5	139055122	cg06053376	CXXC5	N_Shore	5'UTR	8.62598e-05	0.666352	0.943923	-0.277571
5	139056794	cg23573900	CXXC5	Island	5'UTR	8.51124e-05	0.436057	0.937025	-0.500968
5	139056804	cg22741735	CXXC5	Island	5'UTR	0.00089553	0.614671	0.969457	-0.354786
5	139062493	cg06905511	CXXC5	S_Shore	3'UTR	0.00351534	0.484043	0.776502	-0.292458
5	140162694	cg02550607		N_Shelf	Intergenic	8.51124e-05	0.850151	0.629905	0.220246
5	140528785	cg26866168	PCDHB6	N_Shelf	TSS1500	0.00115562	0.735847	0.493016	0.242831
5	140582125	cg14522441	PCDHB11;PCDHB11	S_Shore	1stExon;3'UTR	0.000180395	0.81683	0.600523	0.216307
5	141139633	cg26333450		Open sea	Intergenic	8.51124e-05	0.230785	0.69507	-0.464285
5	141225619	cg02710534		N_Shelf	Intergenic	0.000138814	0.575851	0.938483	-0.362632
5	145215629	cg11609571	PRELID2;PRELID2;PRELID2	S_Shore	TSS1500;TSS1500;TSS1500	0.00157474	0.272983	0.513815	-0.240832
5	146259544	cg25325094	PPP2R2B;PPP2R2B;PPP2R2B;PPP2R2B;PPP2R2B;PPP2R2B;PPP2R2B	S_Shore	5'UTR;OtherBody;5'UTR;TSS1500;Intron;TSS1500;TSS1500	0.00419348	0.510196	0.922455	-0.41226
5	148442740	cg22621734	SH3TC2	Open sea	TSS200	0.000124172	0.737912	0.49035	0.247563
5	148523798	cg17680092	ABLIM3	S_Shelf	Intron	0.000131243	0.134262	0.520878	-0.386616
5	148733517	cg06560087	GRPEL2	N_Shelf	3'UTR	0.00135192	0.711455	0.912539	-0.201084
5	149487244	cg16492211	CSF1R	Open sea	5'UTR	8.51124e-05	0.93586	0.728737	0.207124
5	159423149	cg20971546		Open sea	Intergenic	8.51124e-05	0.19337	0.827715	-0.634345
5	159797775	cg05608730	C1QTNF2	S_Shore	TSS200	8.51124e-05	0.03518	0.263155	-0.227975
5	167715532	cg08537845		N_Shelf	Intergenic	8.51124e-05	0.912041	0.672002	0.240039
5	168245286	cg18068637	SLIT3	Open sea	Intron	0.000142733	0.255102	0.937934	-0.682832
5	169656747	cg26219233		N_Shelf	Intergenic	0.00499255	0.553205	0.871785	-0.31858
5	170850143	cg26874542	FGF18	S_Shelf	Intron	8.51124e-05	0.114854	0.83785	-0.722996
5	171782207	cg10505610	SH3PXD2B	Open sea	Intron	0.0051405	0.50325	0.948623	-0.445373
5	172331791	cg27343900	ERGIC1	Open sea	Intron	0.000569263	0.267105	0.804075	-0.536971
5	172654402	cg19042949		N_Shore	Intergenic	0.000105446	0.906481	0.705292	0.20119
5	172740954	cg26371913		Open sea	Intergenic	0.0029456	0.521949	0.845439	-0.323489
5	172751331	cg01984743	STC2	N_Shelf	Intron	0.00165199	0.218936	0.553258	-0.334323
5	173068163	cg19945535		Open sea	Intergenic	0.000569263	0.301219	0.869067	-0.567848
5	173738315	cg26630859		N_Shore	Intergenic	0.00471077	0.51932	0.852775	-0.333454
5	176202215	cg20970354		Open sea	Intergenic	8.51124e-05	0.901662	0.608385	0.293277
5	176558658	cg19027636	NSD1	N_Shore	TSS1500	8.51124e-05	0.364432	0.935308	-0.570876
5	176558909	cg10821304	NSD1	Island	TSS1500	0.00545027	0.484232	0.939984	-0.455751
5	176762943	cg09013267	LMAN2	N_Shore	Intron	0.00148359	0.367351	0.838012	-0.470661
5	176898673	cg21091766	DBN1;DBN1	S_Shelf	OtherBody;Intron	0.000691876	0.345558	0.766665	-0.421107
5	176911797	cg27650985	PDLIM7;PDLIM7	Open sea	Intron;OtherBody	8.51124e-05	0.606098	0.870868	-0.26477
5	177423236	cg18007806	PROP1;PROP1	Open sea	1stExon;5'UTR	0.00184425	0.470963	0.264947	0.206016
5	177547300	cg20703579	N4BP3	Open sea	OtherExon	8.51124e-05	0.481118	0.934622	-0.453504
5	177853574	cg18009093	COL23A1	Open sea	OtherBody	0.00321681	0.71803	0.935843	-0.217813
5	178636918	cg02497046	ADAMTS2;ADAMTS2	Open sea	OtherBody;Intron	0.000124172	0.503645	0.861829	-0.358183
5	178781563	cg09068128		Open sea	Intergenic	0.00089553	0.274979	0.941756	-0.666778
5	179401436	cg05671636	RNF130	Open sea	OtherBody	0.00104999	0.62953	0.868238	-0.238708
5	179755573	cg11891860	GFPT2	Open sea	Intron	8.51124e-05	0.422497	0.901928	-0.479432
5	179763857	cg10962930	GFPT2	Open sea	Intron	0.00206854	0.575245	0.877673	-0.302428
5	180071756	cg10660844	FLT4;FLT4	N_Shelf	Intron;OtherBody	8.51124e-05	0.522534	0.931265	-0.408731
5	180071816	cg19972193	FLT4;FLT4	N_Shelf	Intron;OtherBody	0.00062764	0.490297	0.877521	-0.387224
6	387171	cg23785612		Open sea	Intergenic	0.00532637	0.482737	0.693114	-0.210377
6	1667710	cg00971613	GMDS	Open sea	Intron	0.000985353	0.319397	0.909233	-0.589836
6	2110875	cg18551822	GMDS	Open sea	Intron	8.51124e-05	0.409412	0.928059	-0.518647
6	2248207	cg15008085		S_Shelf	Intergenic	9.37723e-05	0.289133	0.834397	-0.545264
6	8181746	cg23164076		Open sea	Intergenic	8.51124e-05	0.935211	0.730579	0.204632
6	11556550	cg16288865	TMEM170B	Open sea	Intron	8.51124e-05	0.230702	0.904394	-0.673692
6	15502050	cg06493612	JARID2	Open sea	Intron	0.00790761	0.496071	0.852056	-0.355985
6	15502099	cg14009473	JARID2	Open sea	Intron	0.00135192	0.528626	0.933259	-0.404634
6	17472892	cg22753611	CAP2	Open sea	Intron	0.00152946	0.268219	0.916645	-0.648427
6	19664434	cg03640036		Open sea	Intergenic	0.00157474	0.533952	0.763493	-0.229541
6	21741635	cg10254035	FLJ22536	Open sea	OtherBody	0.00312421	0.708495	0.962071	-0.253576
6	24695835	cg09568774	ACOT13;ACOT13	Open sea	OtherBody;Intron	0.00232632	0.318219	0.671778	-0.353558
6	24774933	cg08849049	GMNN	N_Shore	TSS1500	0.00123068	0.288222	0.0245575	0.263665
6	26000384	cg06789340		Open sea	Intergenic	0.000134977	0.470846	0.69448	-0.223635
6	26456230	cg13860387		N_Shelf	Intergenic	0.000101306	0.655874	0.900089	-0.244215
6	26594778	cg00065396		N_Shore	Intergenic	8.51124e-05	0.964388	0.729101	0.235287
6	27482641	cg26843783		N_Shore	Intergenic	0.00152946	0.144475	0.577574	-0.4331
6	28058724	cg09156207	ZSCAN12L1	Open sea	TSS1500	0.000175123	0.415452	0.753589	-0.338137
6	29699406	cg18371410	LOC285830;LOC285830	Open sea	OtherBody;OtherBody	0.000158687	0.387819	0.946492	-0.558672
6	29971567	cg02537142	NCRNA00171	N_Shelf	OtherBody	0.000121113	0.538937	0.8236	-0.284663
6	30177295	cg05489957	TRIM26	N_Shelf	5'UTR	0.00135192	0.632536	0.932076	-0.29954
6	30412351	cg04679849		Open sea	Intergenic	8.51124e-05	0.937092	0.721707	0.215385
6	30559087	cg12716083	ABCF1;ABCF1	Open sea	3'UTR;3'UTR	0.00206854	0.53715	0.742583	-0.205433
6	30594296	cg22759096	C6orf134	Open sea	TSS1500	0.00225942	0.435744	0.638908	-0.203164
6	30614329	cg06182584	C6orf136;C6orf136;C6orf136	N_Shore	TSS1500;TSS1500;TSS1500	0.000127563	0.671729	0.874328	-0.202599
6	30655870	cg21049361	KIAA1949;KIAA1949;NRM	S_Shore	TSS1500;TSS200;3'UTR	8.56471e-05	0.0725042	0.277063	-0.204559
6	30695686	cg26461855	FLOT1	Open sea	3'UTR	0.00372698	0.449869	0.870596	-0.420728
6	30704998	cg13534892	FLOT1	Open sea	Intron	8.51124e-05	0.366542	0.661879	-0.295338
6	30709012	cg11285284	FLOT1	N_Shore	OtherExon	8.51124e-05	0.0781571	0.359657	-0.2815
6	30709605	cg27303735	FLOT1	N_Shore	OtherExon	0.00139462	0.483479	0.75975	-0.276272
6	30712919	cg12023692	IER3	S_Shore	TSS1500	0.000110044	0.664965	0.937025	-0.27206
6	30856386	cg13351860	DDR1;DDR1;DDR1	S_Shelf	TSS200;5'UTR;5'UTR	8.51124e-05	0.372508	0.918714	-0.546206
6	30881464	cg12433575	VARS2;VARS2;VARS2;GTF2H4	N_Shore	TSS1500;TSS1500;TSS1500;Intron	0.00485004	0.578831	0.795846	-0.217015
6	30881549	cg09424348	VARS2;VARS2;VARS2;GTF2H4	Island	TSS1500;TSS1500;TSS1500;Intron	0.000714685	0.315572	0.63727	-0.321699
6	30881560	cg15080939	VARS2;VARS2;VARS2;GTF2H4	Island	TSS1500;TSS1500;TSS1500;Intron	0.00195166	0.448397	0.66765	-0.219253
6	30881562	cg05267955	VARS2;VARS2;VARS2;GTF2H4	Island	TSS1500;TSS1500;TSS1500;Intron	0.00213095	0.457178	0.736267	-0.27909
6	30881571	cg18261909	VARS2;VARS2;VARS2;GTF2H4	Island	TSS1500;TSS1500;TSS1500;Intron	0.000269819	0.305143	0.606883	-0.30174
6	31382250	cg09210225	MICA	Open sea	Intron	0.00312421	0.608435	0.852557	-0.244122
6	31513867	cg10218472	NFKBIL1;NFKBIL1;ATP6V1G2;NFKBIL1;NFKBIL1;ATP6V1G2	S_Shelf	TSS1500;TSS1500;OtherBody;TSS1500;TSS1500;OtherBody	0.00206854	0.781853	0.568478	0.213375
6	31690580	cg18496965	C6orf25;C6orf25;C6orf25;C6orf25;C6orf25;C6orf25;LY6G6C	N_Shore	TSS1500;TSS1500;TSS1500;TSS1500;TSS1500;TSS1500;TSS1500	0.00020374	0.573517	0.815793	-0.242275
6	31690725	cg17998629	C6orf25;C6orf25;C6orf25;C6orf25;C6orf25;C6orf25;LY6G6C	N_Shore	TSS1500;TSS1500;TSS1500;TSS1500;TSS1500;TSS1500;TSS1500	0.000107617	0.697399	0.960351	-0.262952
6	31692795	cg18814228	C6orf25;C6orf25;C6orf25;C6orf25;C6orf25;C6orf25	S_Shore	OtherBody;OtherBody;OtherBody;OtherBody;3'UTR;OtherBody	8.51124e-05	0.364904	0.95827	-0.593366
6	31692808	cg06430424	C6orf25;C6orf25;C6orf25;C6orf25;C6orf25;C6orf25	S_Shore	OtherBody;OtherBody;OtherBody;OtherBody;3'UTR;OtherBody	8.51124e-05	0.501518	0.975368	-0.47385
6	31695970	cg16936944	DDAH2	Island	Intron	0.00184425	0.514114	0.727512	-0.213398
6	31695973	cg23760103	DDAH2	Island	Intron	0.000326814	0.717253	0.934356	-0.217104
6	31696165	cg25845158	DDAH2	Island	Intron	8.92313e-05	0.533985	0.773183	-0.239198
6	31762555	cg25843346	VARS	N_Shore	Intron	8.51124e-05	0.0618399	0.26905	-0.20721
6	31762630	cg12670305	VARS	N_Shore	OtherExon	8.51124e-05	0.0858808	0.290869	-0.204989
6	31933695	cg07939046	SKIV2L	Open sea	OtherExon	0.00747206	0.645871	0.89935	-0.253479
6	31936192	cg23485738	SKIV2L	N_Shelf	OtherExon	0.00169637	0.529499	0.776395	-0.246896
6	32054867	cg26346796	TNXB	N_Shore	Intron	0.000867068	0.862208	0.620867	0.24134
6	32055072	cg12409083	TNXB	Island	Intron	9.54382e-05	0.888753	0.651339	0.237414
6	32097439	cg26539631	ATF6B;ATF6B;FKBPL	N_Shore	TSS1500;TSS1500;OtherExon	0.00361923	0.470903	0.748723	-0.27782
6	32148943	cg01285072	AGER;AGER	Open sea	3'UTR;OtherExon	0.000169872	0.596228	0.930771	-0.334543
6	32372377	cg07340708	BTNL2	Open sea	Intron	0.00089553	0.593354	0.895196	-0.301842
6	32828996	cg23636571		Open sea	Intergenic	8.51124e-05	0.221786	0.854912	-0.633126
6	33162722	cg04966574	RXRB	S_Shore	OtherExon	0.000954461	0.628855	0.86058	-0.231725
6	33240471	cg26283141	VPS52;RPS18	S_Shore	TSS1500;OtherExon	0.000648176	0.249493	0.565995	-0.316502
6	33245488	cg06753439	B3GALT4	Island	1stExon	8.51124e-05	0.0245036	0.225374	-0.200871
6	35748676	cg11615268	C6orf127	Open sea	TSS200	0.00747206	0.675825	0.886728	-0.210903
6	35748776	cg00231771	C6orf127	Open sea	TSS200	0.00269362	0.438467	0.738505	-0.300038
6	35941709	cg17702736	SLC26A8;SLC26A8	Open sea	OtherBody;OtherBody	8.51124e-05	0.970192	0.768642	0.201551
6	39873526	cg10990997	MOCS1;MOCS1;MOCS1;MOCS1;MOCS1	S_Shelf	OtherBody;3'UTR;3'UTR;3'UTR;3'UTR	0.000237727	0.36921	0.573074	-0.203865
6	41554529	cg15760474	FOXP4;FOXP4;FOXP4	Open sea	Intron;Intron;OtherBody	0.00303383	0.611129	0.945559	-0.33443
6	42123259	cg20927649	GUCA1A;GUCA1A	Open sea	5'UTR;1stExon	8.56471e-05	0.794038	0.590225	0.203813
6	42931581	cg11336178	GNMT	S_Shelf	3'UTR	0.00152946	0.515721	0.732582	-0.216862
6	43024141	cg09526780	MRPL2	N_Shelf	OtherExon	0.000499564	0.471257	0.890117	-0.41886
6	43909955	cg09182900		Open sea	Intergenic	0.00179281	0.725546	0.941765	-0.216219
6	43964296	cg14414911		Open sea	Intergenic	8.51124e-05	0.395394	0.944851	-0.549457
6	45079679	cg04264495	SUPT3H;SUPT3H	Open sea	Intron;OtherBody	0.000691876	0.24557	0.934653	-0.689083
6	45682477	cg10596412		Open sea	Intergenic	0.000550916	0.0947555	0.367998	-0.273242
6	49605296	cg01989203	RHAG	Open sea	TSS1500	0.00648182	0.417707	0.869432	-0.451725
6	49681233	cg04595372	CRISP2;CRISP2;CRISP2;CRISP2;CRISP2;CRISP2;CRISP2;CRISP2;CRISP2;CRISP2	Open sea	5'UTR;5'UTR;1stExon;1stExon;1stExon;1stExon;5'UTR;5'UTR;5'UTR;1stExon	0.000118102	0.882452	0.673092	0.20936
6	52281315	cg08959645		N_Shelf	Intergenic	0.00261574	0.378728	0.672561	-0.293833
6	52440589	cg03024301	TRAM2	N_Shore	Intron	0.000107617	0.921133	0.704817	0.216316
6	74063014	cg07464621	DPPA5	N_Shore	3'UTR	0.000787086	0.624153	0.920008	-0.295855
6	76203530	cg14989243	FILIP1	Open sea	TSS200	0.00135192	0.676903	0.414946	0.261957
6	76203642	cg10606698	FILIP1	Open sea	TSS200	0.000191854	0.940794	0.738092	0.202702
6	89788126	cg25798827		N_Shelf	Intergenic	0.000296546	0.550941	0.925959	-0.375018
6	90299661	cg25216039	ANKRD6	Open sea	Intron	9.54382e-05	0.161252	0.494393	-0.333141
6	90635163	cg12764611		Open sea	Intergenic	0.0051405	0.693762	0.901511	-0.207748
6	92009684	cg03666500		Open sea	Intergenic	0.00312421	0.731725	0.517914	0.213811
6	92344723	cg13010621		Open sea	Intergenic	0.00027849	0.434254	0.689415	-0.25516
6	111913206	cg12400025	TRAF3IP2;TRAF3IP2;TRAF3IP2	Open sea	OtherBody;OtherExon;OtherBody	0.00506797	0.756637	0.962894	-0.206257
6	116849557	cg03003256	FAM26D;BET3L	Open sea	TSS1500;Intron	0.000648176	0.666198	0.943419	-0.277221
6	118061250	cg19107793		Open sea	Intergenic	0.0010175	0.866482	0.652295	0.214187
6	125766385	cg11851792		Open sea	Intergenic	8.51124e-05	0.0765682	0.789143	-0.712575
6	127840755	cg12449366	C6orf174	S_Shelf	TSS1500	0.000410576	0.22613	0.0143484	0.211781
6	129065728	cg24766207		Open sea	Intergenic	0.000101306	0.334683	0.586147	-0.251464
6	131281636	cg10433904	EPB41L2;EPB41L2;EPB41L2	Open sea	5'UTR;5'UTR;5'UTR	0.00157474	0.523522	0.885755	-0.362233
6	133097186	cg19875852	C6orf192	Open sea	OtherBody	8.51124e-05	0.213378	0.907654	-0.694275
6	133824178	cg23028941	EYA4;EYA4;EYA4	Open sea	OtherBody;OtherBody;Intron	8.51124e-05	0.371287	0.87442	-0.503133
6	134381442	cg02170400		Open sea	Intergenic	0.000811893	0.220809	0.88292	-0.662112
6	135224345	cg12549451		Open sea	Intergenic	8.51124e-05	0.123614	0.949785	-0.82617
6	136316734	cg06135425	PDE7B	Open sea	OtherBody	0.000714685	0.910956	0.70509	0.205866
6	137812305	cg16628334		N_Shelf	Intergenic	0.00195166	0.679928	0.370275	0.309652
6	139293014	cg14814167	REPS1;REPS1	Open sea	Intron;OtherBody	8.51124e-05	0.342897	0.792292	-0.449396
6	139689053	cg15961693		Open sea	Intergenic	8.51124e-05	0.208809	0.689639	-0.48083
6	149770103	cg00449868	ZC3H12D	N_Shore	3'UTR	0.00594423	0.696128	0.918513	-0.222385
6	150309507	cg02175183		N_Shore	Intergenic	8.56471e-05	0.738687	0.386279	0.352408
6	151941727	cg23921838	C6orf97	Open sea	3'UTR	8.51124e-05	0.313163	0.845206	-0.532043
6	152011103	cg19449067	ESR1	Open sea	TSS1500	0.000260058	0.297144	0.721455	-0.424312
6	154812487	cg11868921	CNKSR3	Open sea	Intron	0.000714685	0.489647	0.940632	-0.450984
6	157184114	cg16017800	ARID1B;ARID1B;ARID1B	Open sea	Intron;OtherBody;Intron	8.51124e-05	0.533625	0.852454	-0.31883
6	158834180	cg27559842	TULP4;TULP4	Open sea	OtherExon;OtherExon	0.0017434	0.339085	0.975851	-0.636766
6	158834216	cg06332484	TULP4;TULP4	Open sea	OtherExon;OtherExon	0.00813698	0.747461	0.967909	-0.220449
6	158921186	cg11815984	TULP4;TULP4	Open sea	Intron;Intron	0.0017434	0.381504	0.915633	-0.534129
6	158923181	cg16312872	TULP4;TULP4	Open sea	OtherExon;Intron	0.00686139	0.450394	0.841074	-0.39068
6	158927809	cg17709464	TULP4;TULP4	Open sea	3'UTR;3'UTR	0.00611911	0.605918	0.873685	-0.267767
6	158966541	cg13554878	TMEM181	Open sea	Intron	0.00395255	0.722529	0.94175	-0.219221
6	159043501	cg03903250	TMEM181	Open sea	Intron	8.51124e-05	0.210356	0.979506	-0.76915
6	159187890	cg05035183	EZR;EZR	Open sea	3'UTR;3'UTR	0.000109318	0.733295	0.943601	-0.210306
6	159420005	cg02895126	RSPH3	N_Shore	Intron	8.51124e-05	0.199819	0.91254	-0.712721
6	159592466	cg20951350	FNDC1	S_Shore	Intron	0.00165199	0.1102	0.354046	-0.243846
6	160118539	cg18897905		S_Shelf	Intergenic	0.00577608	0.567232	0.94872	-0.381488
6	160680068	cg21755969	SLC22A2	S_Shore	TSS200	0.00165199	0.844064	0.632661	0.211403
6	161560695	cg14342817	AGPAT4	Open sea	Intron	0.00169637	0.677632	0.947146	-0.269513
6	163276038	cg21763405	PACRG;PACRG;PACRG	Open sea	Intron;Intron;Intron	0.00027849	0.345152	0.926037	-0.580885
6	164033276	cg10832788		Open sea	Intergenic	0.000261311	0.676916	0.944012	-0.267096
6	166793890	cg07920236	BRP44L	N_Shore	Intron	8.51124e-05	0.595692	0.962407	-0.366715
6	167591040	cg10426017	TCP10L2	S_Shelf	Intron	0.00062764	0.477477	0.759405	-0.281928
6	167763975	cg03500611		N_Shore	Intergenic	8.51124e-05	0.29162	0.515546	-0.223926
6	168106129	cg00581043		Island	Intergenic	0.000438268	0.379737	0.619823	-0.240086
6	168393930	cg00664730		S_Shelf	Intergenic	0.000127563	0.34629	0.707421	-0.36113
6	168393963	cg14157549		S_Shelf	Intergenic	9.73754e-05	0.306124	0.765587	-0.459463
6	168394160	cg16301975		S_Shelf	Intergenic	8.62598e-05	0.407335	0.818916	-0.411581
6	168394198	cg14041603		S_Shelf	Intergenic	8.51124e-05	0.46304	0.889	-0.42596
6	168590844	cg01813280		Island	Intergenic	8.51124e-05	0.542803	0.931354	-0.388551
6	168811263	cg25669593		N_Shore	Intergenic	0.00126985	0.340048	0.915204	-0.575156
6	168811287	cg08345211		N_Shore	Intergenic	0.00457642	0.405681	0.927189	-0.521508
6	168816771	cg16001202		S_Shelf	Intergenic	0.00127104	0.318339	0.830785	-0.512445
6	168933600	cg02635033	SMOC2;SMOC2	N_Shelf	OtherBody;Intron	0.00254013	0.608079	0.853194	-0.245115
6	168941718	cg19726964	SMOC2;SMOC2	Open sea	OtherBody;Intron	0.00457642	0.82432	0.616367	0.207953
6	169026492	cg04467832	SMOC2;SMOC2	Open sea	OtherBody;Intron	8.51124e-05	0.895957	0.695884	0.200073
6	169026695	cg22967008	SMOC2;SMOC2	Open sea	OtherBody;Intron	8.51124e-05	0.138258	0.516953	-0.378695
6	169049498	cg00737264	SMOC2;SMOC2	Open sea	OtherBody;Intron	0.00165199	0.238541	0.748472	-0.509931
6	169195981	cg24104268		Island	Intergenic	8.51124e-05	0.319679	0.681457	-0.361778
6	169285077	cg04500437		N_Shore	Intergenic	0.0017434	0.337235	0.570123	-0.232888
6	169357310	cg11045255		Open sea	Intergenic	8.71472e-05	0.181063	0.416191	-0.235128
6	169559628	cg21985862		Open sea	Intergenic	8.51124e-05	0.258646	0.937201	-0.678554
6	169559716	cg16999584		Open sea	Intergenic	0.000210129	0.4024	0.858584	-0.456184
6	170228377	cg00778993		Open sea	Intergenic	8.51124e-05	0.898416	0.658317	0.240099
6	170564839	cg26263239	LOC154449	N_Shore	OtherBody	0.00768713	0.497102	0.703993	-0.20689
7	224133	cg10872967	FAM20C	Island	OtherBody	0.00239583	0.705293	0.909941	-0.204648
7	511498	cg19124424		Open sea	Intergenic	0.00545027	0.436496	0.663108	-0.226612
7	585154	cg01574912		N_Shelf	Intergenic	0.000714685	0.33421	0.965643	-0.631432
7	585304	cg23994714		N_Shelf	Intergenic	0.00303383	0.50492	0.828792	-0.323872
7	1095465	cg03836171	C7orf50;C7orf50;C7orf50	N_Shore	Intron;Intron;Intron	0.00025314	0.0648432	0.281248	-0.216405
7	1097090	cg15089181	C7orf50;C7orf50;GPR146;C7orf50	N_Shore	Intron;Intron;TSS200;Intron	8.51124e-05	0.416273	0.897215	-0.480941
7	1097131	cg16232530	C7orf50;C7orf50;GPR146;C7orf50	N_Shore	Intron;Intron;TSS200;Intron	8.51124e-05	0.416835	0.92787	-0.511035
7	1131133	cg09305008	GPER;C7orf50;GPER;C7orf50;C7orf50;GPER	N_Shore	5'UTR;Intron;5'UTR;Intron;Intron;5'UTR	0.000103425	0.667238	0.930416	-0.263178
7	1135879	cg02955354	C7orf50;C7orf50;C7orf50	Island	Intron;Intron;Intron	0.00108386	0.582742	0.850984	-0.268243
7	1138383	cg25281212	C7orf50;C7orf50;C7orf50	N_Shelf	Intron;Intron;Intron	8.51124e-05	0.52784	0.940803	-0.412963
7	1138903	cg04782472	C7orf50;C7orf50;C7orf50	N_Shelf	Intron;Intron;Intron	0.00148359	0.521284	0.883472	-0.362188
7	1140071	cg24797360	C7orf50;C7orf50;C7orf50	N_Shore	Intron;Intron;Intron	0.000142733	0.524965	0.824803	-0.299838
7	1145775	cg22233230	C7orf50;C7orf50;C7orf50	N_Shelf	Intron;Intron;Intron	0.00269362	0.648842	0.931395	-0.282553
7	1189271	cg07110103		Open sea	Intergenic	8.51124e-05	0.570156	0.904407	-0.334251
7	1267228	cg11715858		N_Shore	Intergenic	0.000169872	0.242953	0.573247	-0.330293
7	1315671	cg02512108		Island	Intergenic	8.51124e-05	0.308068	0.703633	-0.395565
7	1352002	cg27391334		S_Shore	Intergenic	8.51124e-05	0.430423	0.806328	-0.375905
7	1369318	cg24630057		N_Shore	Intergenic	0.00020374	0.414722	0.723164	-0.308442
7	1371081	cg19196326		S_Shore	Intergenic	0.00545027	0.587915	0.858034	-0.270118
7	1388271	cg12673377		Open sea	Intergenic	0.000261311	0.248194	0.506592	-0.258398
7	1422820	cg01476842		N_Shore	Intergenic	0.00594423	0.3928	0.606091	-0.213291
7	1492018	cg17126622	MICALL2	S_Shore	OtherBody	0.00705989	0.510133	0.718759	-0.208626
7	1513089	cg08847761	INTS1	Island	Intron	0.000607444	0.599258	0.92303	-0.323772
7	1513215	cg05862885	INTS1	Island	OtherExon	8.51124e-05	0.300825	0.82596	-0.525135
7	1542218	cg05812430	INTS1	N_Shore	Intron	0.000360358	0.706644	0.934787	-0.228143
7	1582686	cg16617817	TMEM184A	N_Shore	3'UTR	8.51124e-05	0.450733	0.92727	-0.476537
7	1582834	cg09329079	TMEM184A	N_Shore	3'UTR	0.000115307	0.51302	0.950905	-0.437884
7	1789606	cg18113734		S_Shelf	Intergenic	0.00126985	0.556124	0.760774	-0.20465
7	1855709	cg20396385	MAD1L1;MAD1L1;MAD1L1	Open sea	OtherExon;OtherExon;OtherExon	0.00471077	0.487498	0.863981	-0.376483
7	1858440	cg21639553	MAD1L1;MAD1L1;MAD1L1	Open sea	Intron;Intron;Intron	0.00277518	0.393308	0.612014	-0.218706
7	1878190	cg17464807	MAD1L1;MAD1L1;MAD1L1	N_Shelf	Intron;Intron;Intron	0.00179281	0.685009	0.928528	-0.243519
7	1886597	cg00671126	MAD1L1;MAD1L1;MAD1L1	S_Shore	Intron;Intron;Intron	9.05831e-05	0.278131	0.87592	-0.597789
7	1952518	cg13165778	MAD1L1;MAD1L1;MAD1L1	S_Shelf	Intron;Intron;Intron	0.00033753	0.471761	0.815371	-0.343611
7	1952600	cg11050988	MAD1L1;MAD1L1;MAD1L1	S_Shelf	Intron;Intron;Intron	0.00195166	0.415335	0.720885	-0.305551
7	1990554	cg00197322	MAD1L1;MAD1L1;MAD1L1	N_Shore	Intron;Intron;Intron	0.0034137	0.419475	0.743668	-0.324192
7	2303981	cg21353724	SNX8	Open sea	OtherExon	0.000985353	0.697672	0.983411	-0.285739
7	2519831	cg19031429		Open sea	Intergenic	8.51124e-05	0.522988	0.833383	-0.310395
7	2536269	cg09974774		Open sea	Intergenic	0.00152946	0.438607	0.886115	-0.447509
7	2551598	cg21531604	LFNG	Open sea	TSS1500	0.00012648	0.071596	0.279785	-0.208189
7	2557152	cg12497581	LFNG;LFNG	N_Shore	Intron;TSS1500	0.00123068	0.413129	0.689176	-0.276047
7	2565944	cg06160397	LFNG;LFNG;LFNG;LFNG	Island	OtherExon;OtherExon;OtherExon;OtherExon	0.00169637	0.633284	0.844076	-0.210793
7	2649920	cg17019350	IQCE;IQCE	Open sea	3'UTR;3'UTR	0.00062764	0.326377	0.868342	-0.541964
7	2650132	cg09380000	IQCE;IQCE	Open sea	3'UTR;3'UTR	0.00163988	0.490394	0.970467	-0.480073
7	2680532	cg27229251	TTYH3	Open sea	Intron	0.00431833	0.57029	0.914812	-0.344522
7	2701419	cg01370759	TTYH3	Island	3'UTR	0.000121113	0.465272	0.911679	-0.446407
7	2769681	cg13034073	GNA12	Open sea	3'UTR	0.00189713	0.374092	0.610582	-0.23649
7	2800701	cg23249868	GNA12	N_Shore	Intron	0.00485004	0.612671	0.882465	-0.269795
7	2800791	cg06544239	GNA12	N_Shore	Intron	0.00361923	0.729904	0.938968	-0.209064
7	2944127	cg12447398		N_Shelf	Intergenic	0.00372698	0.655629	0.923917	-0.268288
7	2968559	cg23770265	CARD11	Island	Intron	0.000306201	0.434276	0.894818	-0.460542
7	2968627	cg00578304	CARD11	S_Shore	Intron	0.000146754	0.320005	0.843924	-0.523919
7	4169604	cg08250787	SDK1;SDK1	Island	OtherBody;OtherExon	8.51124e-05	0.421542	0.964443	-0.542901
7	4169630	cg13818127	SDK1;SDK1	Island	OtherBody;OtherExon	8.51124e-05	0.571792	0.966305	-0.394513
7	4832174	cg18834058		Island	Intergenic	0.000197716	0.172596	0.427309	-0.254713
7	4832340	cg00913283		Island	Intergenic	0.00033753	0.168581	0.437436	-0.268855
7	4832359	cg11536851		Island	Intergenic	0.000326814	0.174142	0.431798	-0.257656
7	4832535	cg26181334		S_Shore	Intergenic	0.000103425	0.139177	0.442455	-0.303278
7	4845567	cg11526630	RADIL	N_Shelf	Intron	8.51124e-05	0.185925	0.791764	-0.605839
7	5269290	cg23122899	WIPI2;WIPI2;WIPI2;WIPI2;WIPI2	S_Shore	OtherExon;OtherExon;OtherExon;OtherExon;OtherExon	0.000169872	0.532	0.858441	-0.326441
7	5272697	cg27021327	WIPI2;WIPI2;WIPI2;WIPI2;WIPI2	Open sea	3'UTR;3'UTR;3'UTR;3'UTR;3'UTR	0.00698475	0.590459	0.809109	-0.21865
7	5415468	cg06655494	TNRC18	S_Shore	Intron	0.000516039	0.673983	0.938564	-0.264581
7	5521290	cg04784014	FBXL18	N_Shore	3'UTR	0.00246601	0.684062	0.892282	-0.20822
7	5552734	cg04853708	FBXL18	N_Shore	Intron	0.00165199	0.415827	0.119329	0.296498
7	5650145	cg06109226		S_Shelf	Intergenic	0.00076234	0.427988	0.816369	-0.388381
7	6204302	cg17681447	CYTH3	Island	3'UTR	0.00143855	0.521975	0.85676	-0.334785
7	6208238	cg20935223	CYTH3	N_Shore	Intron	0.00351534	0.572858	0.902321	-0.329463
7	6647955	cg16853119	C7orf26	Island	3'UTR	0.000305075	0.676408	0.895602	-0.219194
7	7277007	cg10055950	C1GALT1	Open sea	Intron	0.000607444	0.345988	0.932349	-0.58636
7	8011594	cg10131879	GLCCI1	S_Shelf	Intron	0.00135192	0.448957	0.823023	-0.374066
7	12790098	cg16220369		Open sea	Intergenic	0.000169872	0.275594	0.952807	-0.677212
7	20179965	cg12424504	MACC1	Open sea	3'UTR	0.00361923	0.491666	0.869714	-0.378048
7	22604019	cg17722435		Open sea	Intergenic	8.51124e-05	0.934278	0.709766	0.224512
7	23572665	cg04108240	TRA2A	S_Shore	TSS1500	0.000131243	0.359247	0.875481	-0.516234
7	25702848	cg03700230		Open sea	Intergenic	0.00577608	0.493458	0.805395	-0.311937
7	27175152	cg23639692		N_Shelf	Intergenic	0.00225942	0.395497	0.158703	0.236794
7	28747836	cg06647007	CREB5;CREB5;CREB5;CREB5	Open sea	Intron;OtherBody;Intron;OtherBody	0.00123068	0.686339	0.889382	-0.203043
7	29874333	cg27182527	WIPF3	Open sea	TSS200	0.00629795	0.635354	0.881916	-0.246562
7	30543611	cg12773030	GGCT	N_Shore	Intron	0.00303383	0.110884	0.327052	-0.216167
7	30706917	cg01819552	CRHR2	Open sea	OtherExon	8.51124e-05	0.900296	0.683333	0.216964
7	31096717	cg21844005	ADCYAP1R1	S_Shelf	5'UTR	0.00935828	0.664637	0.433966	0.230671
7	37438819	cg15659052	ELMO1	Open sea	5'UTR	0.00444501	0.546114	0.788554	-0.242441
7	38351154	cg07076816		Island	Intergenic	8.51124e-05	0.0236193	0.223946	-0.200327
7	39044924	cg23671319	POU6F2;POU6F2	Open sea	5'UTR;5'UTR	0.0017434	0.568266	0.32973	0.238537
7	39647864	cg11983322	LOC646999	N_Shore	TSS1500	9.54382e-05	0.491861	0.947741	-0.45588
7	40905203	cg27106204		Open sea	Intergenic	8.62598e-05	0.2507	0.658793	-0.408093
7	41091424	cg17239019		Open sea	Intergenic	8.51124e-05	0.0467218	0.274071	-0.227349
7	42008941	cg19935531	GLI3	S_Shelf	Intron	0.00269362	0.644914	0.863246	-0.218332
7	43946651	cg16695548	URGCP;URGCP;URGCP	S_Shore	5'UTR;TSS1500;TSS1500	8.51124e-05	0.15675	0.512828	-0.356079
7	44128218	cg16073408		Open sea	Intergenic	0.000191854	0.328031	0.79517	-0.467138
7	44143290	cg08495088	AEBP1	Open sea	TSS1500	0.000142733	0.471044	0.85628	-0.385236
7	44155564	cg23671792	POLD2;POLD2	S_Shelf	Intron;Intron	0.000151014	0.655503	0.889892	-0.23439
7	45126655	cg00733493	NACAD	N_Shore	Intron	0.00200891	0.477292	0.742709	-0.265416
7	47389047	cg18873166	TNS3	Open sea	Intron	8.51124e-05	0.400055	0.920638	-0.520583
7	47528807	cg05794556	TNS3	Open sea	5'UTR	8.51124e-05	0.230401	0.954337	-0.723936
7	50518921	cg02741811	FIGNL1;FIGNL1	S_Shore	TSS1500;TSS1500	8.51124e-05	0.520796	0.960407	-0.439611
7	55147374	cg13598111	EGFR;EGFR;EGFR;EGFR	Open sea	Intron;Intron;Intron;Intron	0.000107617	0.649231	0.929786	-0.280555
7	63774078	cg04834097	LOC728927	Open sea	5'UTR	0.00165199	0.0928586	0.315403	-0.222544
7	64597604	cg13300246		N_Shelf	Intergenic	8.71472e-05	0.865854	0.650913	0.214941
7	65610409	cg00497909	CRCP;CRCP;CRCP;CRCP;CRCP	Open sea	Intron;OtherBody;Intron;Intron;Intron	8.51124e-05	0.417384	0.976878	-0.559494
7	65796392	cg23594656	TPST1	Open sea	Intron	0.000107617	0.245306	0.873933	-0.628627
7	66365385	cg15789334		N_Shore	Intergenic	0.000118102	0.686189	0.893965	-0.207775
7	68697651	cg04598670		Open sea	Intergenic	0.000714685	0.806196	0.556871	0.249326
7	71729065	cg10509407	CALN1;CALN1	Open sea	Intron;Intron	0.000237727	0.667781	0.923279	-0.255498
7	73894730	cg04292993	GTF2IRD1;GTF2IRD1	N_Shore	5'UTR;5'UTR	0.00312421	0.406308	0.631066	-0.224758
7	74019174	cg03987573		N_Shore	Intergenic	8.62598e-05	0.471966	0.812934	-0.340968
7	75189069	cg20307391	HIP1	Island	OtherExon	0.00225942	0.652961	0.896403	-0.243443
7	75189186	cg06147752	HIP1	Island	OtherExon	9.73754e-05	0.575856	0.905011	-0.329155
7	75264568	cg05145297	HIP1	N_Shelf	Intron	0.000588166	0.405343	0.796122	-0.39078
7	75279630	cg19507725	HIP1	Open sea	Intron	8.51124e-05	0.434293	0.896975	-0.462682
7	75367549	cg13702357	HIP1	N_Shore	Intron	0.000607444	0.364273	0.660554	-0.296281
7	75610913	cg21154876	POR	Open sea	OtherExon	0.000197716	0.640921	0.906793	-0.265872
7	75639754	cg15143037	STYXL1	Open sea	Intron	0.000491133	0.717699	0.976743	-0.259045
7	75814979	cg01687862		Open sea	Intergenic	0.000169872	0.282643	0.650789	-0.368146
7	75890022	cg01499518	SRRM3	S_Shore	Intron	8.62598e-05	0.222928	0.595956	-0.373028
7	75934414	cg12712481		S_Shore	Intergenic	0.00351534	0.671981	0.87838	-0.206399
7	75938016	cg10883735		Open sea	Intergenic	0.00076234	0.546644	0.894445	-0.347801
7	76023325	cg01614764	SRCRB4D	S_Shore	Intron	0.00108386	0.340605	0.643875	-0.303271
7	89946359	cg25257955		N_Shelf	Intergenic	0.000134977	0.792234	0.527338	0.264896
7	89975159	cg18582362	GTPBP10;GTPBP10	N_Shore	TSS1500;TSS1500	8.51124e-05	0.199109	0.545261	-0.346152
7	93587876	cg12924164		Open sea	Intergenic	0.00189713	0.322238	0.90061	-0.578372
7	94023749	cg16872226	COL1A2	Open sea	TSS200	0.00042414	0.280158	0.0754803	0.204678
7	97797637	cg13397024	LMTK2	N_Shelf	Intron	0.00206854	0.598292	0.894744	-0.296453
7	98102096	cg08595433		S_Shore	Intergenic	8.51124e-05	0.217507	0.880866	-0.663359
7	98475615	cg20838631	TRRAP	N_Shore	TSS1500	0.00239583	0.298533	0.525856	-0.227323
7	99195788	cg24024660		Island	Intergenic	9.93013e-05	0.850906	0.650109	0.200798
7	100317741	cg01087129	EPO	N_Shore	TSS1500	0.000954461	0.0761773	0.280906	-0.204729
7	100436608	cg05290705		S_Shore	Intergenic	8.71472e-05	0.405306	0.622736	-0.217429
7	101138089	cg06400590	EMID2	Open sea	Intron	0.00169637	0.368564	0.847427	-0.478863
7	101457175	cg01401327		N_Shore	Intergenic	8.51124e-05	0.0493672	0.261985	-0.212618
7	101579929	cg06173663	CUX1;CUX1;CUX1	Open sea	Intron;Intron;Intron	0.000179135	0.238709	0.951233	-0.712523
7	101579936	cg06471596	CUX1;CUX1;CUX1	Open sea	Intron;Intron;Intron	0.000138814	0.264044	0.947397	-0.683352
7	101813842	cg05258123	CUX1;CUX1;CUX1	Open sea	Intron;Intron;Intron	0.00169637	0.27321	0.942724	-0.669515
7	101814050	cg18498598	CUX1;CUX1;CUX1	Open sea	Intron;Intron;Intron	0.00246601	0.354504	0.869607	-0.515103
7	101819270	cg23338380	CUX1;CUX1;CUX1	Open sea	Intron;Intron;Intron	0.00115562	0.265869	0.937787	-0.671918
7	101819329	cg08135718	CUX1;CUX1;CUX1	Open sea	Intron;Intron;Intron	0.00123068	0.335583	0.944977	-0.609395
7	103087458	cg11583392	SLC26A5;SLC26A5;SLC26A5;SLC26A5;SLC26A5	S_Shore	TSS1500;TSS1500;TSS1500;TSS1500;TSS1500	9.93013e-05	0.857012	0.563095	0.293916
7	123177030	cg25496627		S_Shelf	Intergenic	0.00115562	0.255883	0.687168	-0.431285
7	127907529	cg11859982		N_Shelf	Intergenic	8.51124e-05	0.425416	0.844901	-0.419485
7	128029940	cg21202740		Open sea	Intergenic	0.00162612	0.368554	0.79155	-0.422996
7	128410110	cg07989042	CALU;CALU	Open sea	3'UTR;3'UTR	8.80682e-05	0.22668	0.963748	-0.737069
7	128432280	cg20389981	CCDC136;CCDC136	S_Shore	1stExon;5'UTR	8.51124e-05	0.11296	0.349869	-0.236909
7	128469799	cg06761584	FLNC;FLNC	N_Shore	TSS1500;TSS1500	0.00126985	0.868681	0.629057	0.239623
7	129414627	cg13374528	MIR96	N_Shelf	TSS200	0.00206854	0.551616	0.934222	-0.382606
7	129414694	cg24616828	MIR96	N_Shelf	TSS200	0.000305075	0.452284	0.888226	-0.435942
7	129414736	cg08100535	MIR96	N_Shelf	TSS200	0.00629795	0.509128	0.896069	-0.38694
7	130698652	cg10170504	FLJ43663;FLJ43663	Open sea	OtherBody;OtherBody	0.00131185	0.352033	0.881868	-0.529835
7	130698670	cg17437088	FLJ43663;FLJ43663	Open sea	OtherBody;OtherBody	0.0030279	0.565208	0.963545	-0.398337
7	136362483	cg11678250		Open sea	Intergenic	0.00622274	0.232841	0.457695	-0.224854
7	137230873	cg24689177	DGKI	Open sea	Intron	0.000438268	0.611128	0.889478	-0.27835
7	138436260	cg09200263	ATP6V0A4;ATP6V0A4;ATP6V0A4	Open sea	OtherBody;OtherBody;OtherBody	0.00157474	0.481038	0.759635	-0.278597
7	139779027	cg12347757		Open sea	Intergenic	0.000180395	0.163665	0.442044	-0.278379
7	141250424	cg02137183	AGK	N_Shore	TSS1500	8.51124e-05	0.34821	0.906342	-0.558131
7	141617618	cg01184282	OR9A4	Open sea	TSS1500	0.00419348	0.4908	0.836352	-0.345552
7	143105850	cg18997129	EPHA1	Open sea	1stExon	0.00165199	0.284089	0.074958	0.209131
7	149543177	cg06558622	ZNF862	Open sea	Intron	8.51124e-05	0.289099	0.873746	-0.584647
7	150004345	cg07639476	ACTR3C	Open sea	5'UTR	8.51124e-05	0.378051	0.934077	-0.556026
7	150109704	cg10658768		Open sea	Intergenic	0.00768713	0.644024	0.85958	-0.215556
7	150558377	cg06221570	ABP1	S_Shelf	3'UTR	0.000924539	0.503505	0.718844	-0.215339
7	150773709	cg06807926	FASTK;FASTK	N_Shelf	3'UTR;3'UTR	0.000691876	0.889509	0.684648	0.204861
7	150878243	cg22431967	ASB10;ASB10;ASB10	Open sea	OtherExon;OtherExon;OtherExon	0.000569263	0.572915	0.828658	-0.255742
7	150935770	cg12926839	CHPF2	S_Shore	3'UTR	0.000118102	0.695971	0.916735	-0.220764
7	151087534	cg01545109	WDR86	Open sea	Intron	0.000985353	0.146818	0.365007	-0.218189
7	153751298	cg01444677	DPP6;DPP6	S_Shore	Intron;Intron	0.00143855	0.837324	0.605048	0.232277
7	155017991	cg17021648		Open sea	Intergenic	0.00126985	0.634899	0.835031	-0.200132
7	155193250	cg09450260		Open sea	Intergenic	0.00162045	0.431031	0.761101	-0.33007
7	155283140	cg07004999		N_Shore	Intergenic	8.51124e-05	0.0567577	0.260357	-0.203599
7	155284355	cg09406004		Island	Intergenic	8.51124e-05	0.0513022	0.272924	-0.221622
7	155971123	cg05765796		Open sea	Intergenic	0.0017434	0.279618	0.580679	-0.301061
7	156337107	cg04058237		Open sea	Intergenic	0.00477936	0.849553	0.633536	0.216017
7	157351620	cg24701780	PTPRN2;PTPRN2;PTPRN2	N_Shore	Intron;OtherBody;OtherBody	0.000348773	0.512128	0.762062	-0.249933
7	157369895	cg22991232	PTPRN2;PTPRN2;PTPRN2	S_Shore	Intron;OtherBody;OtherBody	0.000118102	0.396897	0.82621	-0.429313
7	157369942	cg25890575	PTPRN2;PTPRN2;PTPRN2	S_Shore	Intron;OtherBody;OtherBody	0.000169872	0.436383	0.873249	-0.436866
7	157369960	cg25607226	PTPRN2;PTPRN2;PTPRN2	S_Shore	Intron;OtherBody;OtherBody	0.000155308	0.427409	0.892839	-0.46543
7	157372255	cg13917560	PTPRN2;PTPRN2;PTPRN2	S_Shelf	Intron;OtherBody;OtherBody	0.000146754	0.653781	0.952597	-0.298817
7	157372262	cg06339573	PTPRN2;PTPRN2;PTPRN2	S_Shelf	Intron;OtherBody;OtherBody	8.51124e-05	0.224333	0.893984	-0.669651
7	157407820	cg26267259	PTPRN2;PTPRN2;PTPRN2	S_Shore	Intron;OtherBody;OtherBody	0.000245344	0.498917	0.92933	-0.430413
7	157408015	cg26075259	PTPRN2;PTPRN2;PTPRN2	N_Shore	Intron;OtherBody;OtherBody	0.000237727	0.456232	0.946397	-0.490164
7	157408294	cg00235442	PTPRN2;PTPRN2;PTPRN2	N_Shore	Intron;OtherBody;OtherBody	0.000787086	0.503109	0.863108	-0.359999
7	157408409	cg09365094	PTPRN2;PTPRN2;PTPRN2	N_Shore	Intron;OtherBody;OtherBody	8.51124e-05	0.323447	0.848812	-0.525365
7	157408632	cg25259479	PTPRN2;PTPRN2;PTPRN2	N_Shore	Intron;OtherBody;OtherBody	8.51124e-05	0.290584	0.82612	-0.535536
7	157408770	cg05308556	PTPRN2;PTPRN2;PTPRN2	N_Shore	Intron;OtherBody;OtherBody	0.000569263	0.592433	0.913913	-0.321481
7	157436506	cg01093285	PTPRN2;PTPRN2;PTPRN2	N_Shelf	Intron;OtherBody;OtherBody	0.00162045	0.414304	0.900798	-0.486495
7	157447244	cg16796151	PTPRN2;PTPRN2;PTPRN2	N_Shore	Intron;OtherBody;OtherBody	0.000533365	0.760297	0.970552	-0.210255
7	157530016	cg12286857	PTPRN2;PTPRN2;PTPRN2	S_Shelf	Intron;OtherBody;OtherBody	8.51124e-05	0.316072	0.673183	-0.357111
7	157531239	cg16995768	PTPRN2;PTPRN2;PTPRN2	Open sea	Intron;OtherBody;OtherBody	0.00165199	0.884582	0.653921	0.230661
7	157626309	cg26233218	PTPRN2;PTPRN2;PTPRN2	Open sea	Intron;OtherBody;OtherBody	0.000164821	0.693574	0.908226	-0.214652
7	157808983	cg22676516	PTPRN2;PTPRN2;PTPRN2	Open sea	Intron;OtherBody;OtherBody	0.000261311	0.571013	0.837519	-0.266505
7	157950511	cg00369194	PTPRN2;PTPRN2;PTPRN2	N_Shore	Intron;OtherBody;OtherBody	8.51124e-05	0.189166	0.775795	-0.586629
7	157951097	cg19642306	PTPRN2;PTPRN2;PTPRN2	N_Shore	Intron;OtherBody;OtherBody	8.51124e-05	0.275718	0.848052	-0.572334
7	157968578	cg01536803	PTPRN2;PTPRN2;PTPRN2	Open sea	Intron;OtherBody;OtherBody	0.000985353	0.882055	0.65529	0.226765
7	158032120	cg00759058	PTPRN2;PTPRN2;PTPRN2	Open sea	Intron;OtherBody;OtherBody	8.51124e-05	0.402315	0.866635	-0.464321
8	328586	cg05985821		Open sea	Intergenic	8.51124e-05	0.0979753	0.388437	-0.290462
8	1498266	cg06449084	DLGAP2	S_Shore	Intron	0.00027849	0.531198	0.855492	-0.324294
8	1585260	cg17105041	DLGAP2	Open sea	Intron	0.00139462	0.42455	0.793541	-0.368991
8	1642625	cg22603628	DLGAP2	S_Shelf	Intron	0.00285872	0.71199	0.9505	-0.238511
8	1773758	cg27564715	ARHGEF10	S_Shore	5'UTR	0.00119251	0.361128	0.66704	-0.305912
8	1809920	cg25881328	ARHGEF10	Open sea	Intron	0.00928516	0.529465	0.961263	-0.431798
8	2096337	cg16814653		Open sea	Intergenic	8.51124e-05	0.713592	0.939728	-0.226136
8	2879917	cg24477102	CSMD1	Island	OtherBody	0.00089553	0.701127	0.980407	-0.27928
8	6420242	cg02548132	ANGPT2;ANGPT2;ANGPT2;MCPH1	N_Shelf	1stExon;1stExon;1stExon;OtherBody	8.51124e-05	0.215509	0.934966	-0.719456
8	8341955	cg16194746		Open sea	Intergenic	0.00457642	0.595843	0.89053	-0.294687
8	10200813	cg05063328	MSRA;MSRA;MSRA	Open sea	Intron;Intron;Intron	8.51124e-05	0.211296	0.917002	-0.705706
8	10405250	cg11489090		Open sea	Intergenic	0.00246601	0.19898	0.414377	-0.215397
8	10459902	cg14930838		Open sea	Intergenic	8.51124e-05	0.38633	0.92478	-0.53845
8	10460235	cg06952801		Open sea	Intergenic	8.51124e-05	0.200296	0.960672	-0.760376
8	10512459	cg00321901	RP1L1;RP1L1	Open sea	1stExon;5'UTR	9.73754e-05	0.180711	0.439035	-0.258324
8	10512769	cg01838497	RP1L1	Open sea	TSS200	0.00331402	0.325868	0.615475	-0.289607
8	11604273	cg06707765	GATA4	N_Shelf	Intron	0.00162045	0.890879	0.68985	0.20103
8	11628430	cg17955761	NEIL2;NEIL2;NEIL2;NEIL2	S_Shore	5'UTR;5'UTR;5'UTR;5'UTR	0.000867068	0.366042	0.903162	-0.53712
8	11839780	cg05226729	DEFB135	Open sea	TSS200	0.00126985	0.323385	0.870531	-0.547145
8	11839844	cg22743884	DEFB135	Open sea	1stExon	0.00361923	0.317933	0.85449	-0.536557
8	21989292	cg20996314	HR;HR	S_Shore	TSS1500;TSS1500	8.51124e-05	0.894929	0.670357	0.224571
8	22288224	cg18042586	SLC39A14	Open sea	Intron	0.00277518	0.438491	0.668232	-0.229741
8	28481148	cg20978277		S_Shore	Intergenic	0.00184425	0.436091	0.2165	0.219591
8	29177713	cg18159666		Open sea	Intergenic	0.000210129	0.624127	0.423845	0.200282
8	30241119	cg26122129	RBPMS;RBPMS;RBPMS;RBPMS	N_Shore	TSS1500;TSS1500;TSS1500;TSS1500	0.00269362	0.419028	0.685049	-0.266022
8	30892490	cg13969146	PURG;WRN	Open sea	TSS1500;5'UTR	0.000691876	0.550111	0.752114	-0.202003
8	33338897	cg01444149		N_Shelf	Intergenic	0.00431833	0.652219	0.909618	-0.257399
8	34764927	cg24148447		Open sea	Intergenic	0.000191854	0.717124	0.487829	0.229295
8	35685207	cg26041569		Open sea	Intergenic	0.00153404	0.417931	0.706622	-0.288691
8	37073004	cg15320349		Open sea	Intergenic	0.000569263	0.507831	0.881024	-0.373193
8	37641112	cg03266297		Open sea	Intergenic	0.0018014	0.448982	0.919262	-0.47028
8	37698620	cg02250400	GPR124	N_Shore	OtherExon	0.00162045	0.375456	0.582613	-0.207157
8	37702396	cg24390519	BRF2	S_Shelf	OtherExon	0.00020374	0.633935	0.855615	-0.22168
8	38090208	cg04500377	DDHD2;DDHD2;DDHD2	S_Shore	5'UTR;5'UTR;5'UTR	8.51124e-05	0.0920418	0.748062	-0.65602
8	38090440	cg06015733	DDHD2;DDHD2;DDHD2	S_Shore	5'UTR;5'UTR;5'UTR	8.51124e-05	0.13092	0.843081	-0.712161
8	41580932	cg13609385	ANK1;ANK1;ANK1;ANK1;ANK1	N_Shelf	Intron;OtherBody;Intron;OtherBody;Intron	0.00648182	0.530315	0.862247	-0.331932
8	42269559	cg13347354		S_Shore	Intergenic	0.000237727	0.729323	0.935949	-0.206626
8	48105707	cg11755367		Open sea	Intergenic	0.00169637	0.420936	0.632761	-0.211824
8	49053695	cg18211886		Open sea	Intergenic	0.000410576	0.376506	0.86272	-0.486214
8	49339939	cg13285846		Open sea	Intergenic	8.51124e-05	0.330873	0.83435	-0.503477
8	54658063	cg19779712	ATP6V1H;ATP6V1H;ATP6V1H	Open sea	OtherBody;Intron;OtherBody	8.51124e-05	0.5272	0.963632	-0.436432
8	55387024	cg16668520		S_Shelf	Intergenic	0.00115562	0.427503	0.879293	-0.451791
8	58903894	cg13061124		N_Shelf	Intergenic	0.000738393	0.483469	0.873133	-0.389664
8	58905672	cg05237114	FAM110B	N_Shore	TSS1500	8.51124e-05	0.355403	0.825648	-0.470246
8	59043471	cg00889709	FAM110B	Open sea	5'UTR	0.00152946	0.21412	0.882085	-0.667965
8	59650783	cg11413576		Open sea	Intergenic	0.00225942	0.460208	0.866327	-0.406119
8	60034928	cg23791718		S_Shelf	Intergenic	8.51124e-05	0.58276	0.930542	-0.347781
8	79470805	cg05042110	PKIA;PKIA	Open sea	5'UTR;5'UTR	0.0010175	0.557456	0.775225	-0.217769
8	80706829	cg24728099		Open sea	Intergenic	0.000115307	0.250975	0.865479	-0.614504
8	80993721	cg13155823	TPD52;TPD52;TPD52	Open sea	Intron;TSS1500;Intron	8.51124e-05	0.113659	0.882623	-0.768965
8	80993726	cg26428748	TPD52;TPD52;TPD52	Open sea	Intron;TSS1500;Intron	8.51124e-05	0.142842	0.930929	-0.788087
8	86841010	cg24664347	REXO1L2P	S_Shore	TSS1500	0.00312421	0.665945	0.891862	-0.225917
8	87570714	cg02712949	CPNE3	Open sea	3'UTR	0.00115562	0.676944	0.926149	-0.249205
8	93108011	cg24476103	RUNX1T1	Open sea	TSS1500	8.51124e-05	0.916937	0.694715	0.222222
8	103751623	cg23203234		S_Shore	Intergenic	0.00179281	0.463627	0.844113	-0.380486
8	110656096	cg23324537	GOLSYN;GOLSYN;GOLSYN;GOLSYN;GOLSYN;GOLSYN;GOLSYN;GOLSYN;GOLSYN;GOLSYN;GOLSYN;GOLSYN;GOLSYN;GOLSYN;GOLSYN	N_Shore	Intron;Intron;Intron;Intron;5'UTR;5'UTR;Intron;Intron;Intron;Intron;Intron;TSS1500;Intron;5'UTR;Intron	0.00285872	0.508215	0.300005	0.20821
8	118357170	cg21196708		Open sea	Intergenic	8.51124e-05	0.201164	0.925041	-0.723878
8	119086762	cg16009311	EXT1	Open sea	Intron	0.000286376	0.877204	0.642576	0.234628
8	119358052	cg14921326	SAMD12	Open sea	Intron	0.00246601	0.416109	0.865525	-0.449417
8	124490540	cg15462372		Open sea	Intergenic	8.51124e-05	0.337253	0.911977	-0.574724
8	125954151	cg01209566	LOC157381	Open sea	TSS200	0.00246601	0.447004	0.705073	-0.258069
8	128752988	cg00163372	MYC	S_Shore	OtherExon	8.71472e-05	0.619605	0.839975	-0.22037
8	128903227	cg08588859	PVT1	Open sea	OtherBody	8.51124e-05	0.770483	0.981591	-0.211108
8	131458785	cg12683880		S_Shelf	Intergenic	0.00261574	0.679914	0.916376	-0.236462
8	133495624	cg22042348		S_Shelf	Intergenic	0.00726286	0.336841	0.566047	-0.229206
8	142188198	cg00989157	DENND3	Open sea	OtherExon	0.00169637	0.712931	0.921831	-0.2089
8	142292429	cg03716032		N_Shelf	Intergenic	8.51124e-05	0.22567	0.886389	-0.660719
8	142310691	cg21312554		Open sea	Intergenic	0.00545027	0.601444	0.860002	-0.258558
8	142316072	cg11268280		N_Shelf	Intergenic	0.00020374	0.129657	0.361138	-0.231481
8	142720028	cg02888990		Open sea	Intergenic	0.0017434	0.508986	0.303136	0.20585
8	143278295	cg26510597	NCRNA00051	Open sea	TSS1500	0.00089553	0.617979	0.87661	-0.258632
8	143360109	cg15329936	TSNARE1	Island	OtherBody	0.000588166	0.706502	0.95159	-0.245088
8	143373628	cg21073511	TSNARE1	Open sea	OtherBody	0.00666912	0.636825	0.866331	-0.229506
8	143823917	cg06565975	SLURP1	S_Shelf	TSS200	0.00261574	0.674238	0.913319	-0.239082
8	143859990	cg10555383	LYNX1;LYNX1;LYNX1	S_Shore	TSS1500;TSS1500;TSS1500	0.00139732	0.853105	0.570078	0.283027
8	144262934	cg26349964		Open sea	Intergenic	0.00123068	0.638802	0.924388	-0.285586
8	144513980	cg23464360	MAFA	S_Shore	TSS1500	0.00577608	0.242512	0.487092	-0.244579
8	144596900	cg23347678	ZC3H3	Open sea	Intron	0.00184425	0.688808	0.954315	-0.265507
8	144605470	cg24561207	ZC3H3	S_Shelf	Intron	0.00165199	0.650786	0.935666	-0.28488
8	144649678	cg13399544	C8orf73	Island	Intron	0.00285872	0.369591	0.583377	-0.213786
8	144811385	cg22054580	FAM83H	Island	OtherBody	8.51124e-05	0.585726	0.857126	-0.2714
8	145061291	cg16796959	PARP10	N_Shelf	TSS1500	0.00219367	0.262776	0.488863	-0.226086
8	145063362	cg07980830	GRINA;GRINA	N_Shore	TSS1500;TSS1500	0.00471077	0.430376	0.634031	-0.203655
8	145536028	cg03189237	HSF1	Open sea	Intron	0.000261311	0.637264	0.883627	-0.246363
8	145536348	cg27324446	HSF1	Open sea	Intron	0.00169637	0.649799	0.85799	-0.208192
9	4663107	cg13763482	C9orf68;PPAPDC2	S_Shore	Intron;1stExon	8.51124e-05	0.939736	0.731959	0.207777
9	5833731	cg13643006	ERMP1	S_Shore	TSS1500	0.000384395	0.642868	0.875304	-0.232436
9	32455910	cg14277298	DDX58	Open sea	3'UTR	0.00232632	0.614972	0.940408	-0.325436
9	32549962	cg01774093	TOPORS	N_Shore	Intron	8.51124e-05	0.321501	0.909658	-0.588157
9	34628238	cg03186877	ARID3C	N_Shore	TSS1500	0.00383807	0.557901	0.341491	0.21641
9	35039849	cg04293877	C9orf131;C9orf131	Open sea	TSS1500;TSS1500	0.000138814	0.209342	0.846805	-0.637463
9	35609853	cg13743736	TESK1	S_Shelf	3'UTR	0.000110044	0.455185	0.788031	-0.332846
9	38410535	cg13588127	IGFBPL1	Open sea	3'UTR	0.00066982	0.596705	0.811275	-0.214569
9	38415426	cg14412459	IGFBPL1	Open sea	Intron	0.000105446	0.654458	0.913006	-0.258548
9	38672315	cg13837857		Open sea	Intergenic	8.51124e-05	0.212332	0.692721	-0.48039
9	88896457	cg07824177	ISCA1	N_Shore	Intron	8.51124e-05	0.0793807	0.321331	-0.24195
9	89518557	cg13705830		Open sea	Intergenic	0.000924539	0.452318	0.698364	-0.246046
9	93727592	cg21175823		Open sea	Intergenic	0.00860529	0.725796	0.959326	-0.23353
9	94179786	cg14142743	NFIL3	N_Shelf	5'UTR	0.00139732	0.743243	0.957399	-0.214156
9	95378254	cg14255700	IPPK	Open sea	OtherExon	8.51124e-05	0.202648	0.940881	-0.738233
9	95525261	cg01028796	BICD2;BICD2	N_Shore	Intron;Intron	0.000714685	0.467954	0.83705	-0.369096
9	98221975	cg13700197	PTCH1;PTCH1;PTCH1;PTCH1;PTCH1;PTCH1;PTCH1	Open sea	OtherExon;OtherExon;OtherExon;OtherExon;OtherExon;OtherExon;OtherExon	0.00220918	0.489171	0.907337	-0.418167
9	98389082	cg13998223		Open sea	Intergenic	9.93013e-05	0.938961	0.725546	0.213414
9	101556628	cg01104554	ANKS6	N_Shore	OtherBody	0.000839662	0.655602	0.890793	-0.235191
9	101809008	cg13494827	COL15A1	Open sea	Intron	0.00111951	0.47242	0.87959	-0.40717
9	102059051	cg07881032		Island	Intergenic	0.000261311	0.365781	0.597436	-0.231654
9	102580782	cg13827361		N_Shore	Intergenic	8.51124e-05	0.515377	0.958355	-0.442979
9	110595657	cg14334258		Open sea	Intergenic	8.51124e-05	0.0838981	0.864472	-0.780574
9	114375915	cg14591511		Open sea	Intergenic	8.51124e-05	0.240728	0.861353	-0.620625
9	114937992	cg04230060	SUSD1	S_Shore	TSS1500	0.000175123	0.234636	0.530177	-0.295542
9	117265427	cg04759982	DFNB31;DFNB31;DFNB31	N_Shore	Intron;5'UTR;1stExon	0.000142733	0.0880162	0.309318	-0.221302
9	124080947	cg13711851	GSN;GSN;GSN;GSN;GSN;GSN;GSN;GSN	Open sea	OtherBody;OtherBody;OtherExon;OtherExon;OtherExon;OtherExon;OtherExon;OtherExon	8.51124e-05	0.585587	0.788453	-0.202866
9	124503625	cg14122599	DAB2IP;DAB2IP	Open sea	TSS1500;OtherBody	0.000452946	0.38972	0.693562	-0.303842
9	124537631	cg13565549	DAB2IP;DAB2IP	S_Shelf	OtherBody;OtherBody	8.51124e-05	0.544164	0.967429	-0.423265
9	125240147	cg13826264	OR1J1	Open sea	1stExon	8.51124e-05	0.291944	0.581709	-0.289765
9	125240181	cg05308135	OR1J1	Open sea	1stExon	0.000121113	0.57244	0.861006	-0.288566
9	126331815	cg14332653	DENND1A;DENND1A	Open sea	OtherBody;OtherBody	0.00104999	0.509215	0.964983	-0.455768
9	126816959	cg13794404		Open sea	Intergenic	0.000397081	0.116835	0.46902	-0.352185
9	129088647	cg24765394	FAM125B;FAM125B	Island	TSS1500;TSS1500	8.51124e-05	0.06835	0.417796	-0.349446
9	129264616	cg13467292	FAM125B	S_Shelf	OtherBody	0.000104961	0.590338	0.904364	-0.314025
9	130312266	cg14409919	FAM129B;FAM129B	Open sea	OtherBody;Intron	0.000160001	0.545472	0.889269	-0.343798
9	130469175	cg12833407	C9orf117	Open sea	TSS200	0.000105446	0.222394	0.450191	-0.227796
9	130648201	cg14533412	ST6GALNAC6	Open sea	3'UTR	0.000550916	0.687249	0.941308	-0.254059
9	132312108	cg01124539		N_Shore	Intergenic	8.51124e-05	0.360458	0.717188	-0.35673
9	134158930	cg13459493		S_Shore	Intergenic	0.00165199	0.494234	0.851801	-0.357567
9	136131118	cg14440550	ABO	Island	OtherBody	9.05831e-05	0.489731	0.837463	-0.347732
9	137250935	cg02059519	RXRA	N_Shore	Intron	0.000169872	0.482119	0.788777	-0.306658
9	137251825	cg21201924	RXRA	N_Shore	Intron	0.000210129	0.421776	0.743991	-0.322215
9	137978763	cg00014194	OLFM1;OLFM1	N_Shore	Intron;Intron	0.00261574	0.679539	0.355698	0.323841
9	138594307	cg21178689	KCNT1	S_Shore	OtherBody	0.00195166	0.822811	0.614228	0.208583
9	138679950	cg13806356	KCNT1	N_Shore	OtherBody	8.51124e-05	0.329927	0.607104	-0.277177
9	138684093	cg06677048	KCNT1	Island	3'UTR	0.00157972	0.1988	0.781873	-0.583073
9	138782572	cg14590331	CAMSAP1	Open sea	Intron	0.00126985	0.565682	0.817286	-0.251604
9	138821422	cg03717616		N_Shore	Intergenic	8.51124e-05	0.697153	0.90989	-0.212737
9	138904964	cg13549345	NACC2	S_Shore	OtherBody	0.00108386	0.635926	0.894277	-0.258351
9	139128417	cg14249808	QSOX2	Island	OtherBody	0.00143855	0.63869	0.931707	-0.293017
9	139128651	cg06712089	QSOX2	Island	OtherBody	8.51124e-05	0.616229	0.911397	-0.295168
9	139156255	cg14397120		N_Shelf	Intergenic	0.00111951	0.480379	0.858024	-0.377645
9	139235493	cg13905053	GPSM1;GPSM1	N_Shore	Intron;OtherExon	8.51124e-05	0.481652	0.818111	-0.336459
9	139236708	cg03607179	GPSM1	N_Shore	Intron	0.000787086	0.328443	0.641386	-0.312943
9	139238444	cg22984256	GPSM1	N_Shore	Intron	0.000160001	0.425746	0.816946	-0.3912
9	139253313	cg14203108	GPSM1;GPSM1	N_Shelf	3'UTR;3'UTR	0.000787086	0.470749	0.879761	-0.409011
9	139254689	cg14130595		N_Shore	Intergenic	0.00277518	0.533539	0.734534	-0.200995
9	139255792	cg06304895		Island	Intergenic	8.51124e-05	0.455341	0.884621	-0.42928
9	139256392	cg00900642	DNLZ	N_Shore	3'UTR	0.000360358	0.625005	0.853572	-0.228567
9	139259074	cg18033770	CARD9;CARD9;DNLZ	Island	OtherBody;OtherBody;TSS1500	0.00135192	0.435506	0.821949	-0.386443
9	139315586	cg13740078	PMPCA	N_Shore	Intron	0.000230497	0.611455	0.911198	-0.299743
9	139334807	cg14215689	INPP5E;SEC16A	S_Shore	TSS1500;3'UTR	0.00206854	0.520971	0.860358	-0.339387
9	139341202	cg00998591	SEC16A	N_Shore	Intron	8.51124e-05	0.325967	0.964173	-0.638206
9	139341796	cg13783657	SEC16A	Island	OtherExon	8.51124e-05	0.168132	0.90847	-0.740338
9	139345474	cg13458875	SEC16A	N_Shore	Intron	8.51124e-05	0.182565	0.926414	-0.74385
9	139345567	cg03721154	SEC16A	N_Shore	Intron	8.51124e-05	0.0958621	0.884028	-0.788166
9	139345746	cg20311390	SEC16A	Island	OtherExon	8.51124e-05	0.114179	0.921947	-0.807767
9	139345761	cg21233622	SEC16A	Island	OtherExon	8.51124e-05	0.0930593	0.970376	-0.877317
9	139348775	cg14311538	SEC16A	N_Shore	OtherExon	8.51124e-05	0.189003	0.974637	-0.785634
9	139349150	cg02455232	SEC16A	N_Shore	Intron	8.51124e-05	0.112153	0.953425	-0.841272
9	139349673	cg01428195	SEC16A	Island	Intron	8.51124e-05	0.264591	0.904422	-0.639831
9	139349785	cg21193977	SEC16A	Island	Intron	8.51124e-05	0.366583	0.915203	-0.54862
9	139350397	cg14373702	SEC16A	S_Shore	Intron	8.51124e-05	0.425526	0.915575	-0.490048
9	139392621	cg13593436	NOTCH1	N_Shore	Intron	0.000103425	0.577159	0.874181	-0.297022
9	139420642	cg13659914	NOTCH1	N_Shore	Intron	0.000160001	0.363645	0.856177	-0.492532
9	139582673	cg13422804	AGPAT2;AGPAT2	S_Shore	TSS1500;TSS1500	8.51124e-05	0.207701	0.495572	-0.287871
9	139615215	cg14361654	FAM69B	N_Shelf	OtherBody	0.000287464	0.396212	0.821735	-0.425523
9	139617537	cg14547028	FAM69B	N_Shore	OtherBody	0.000499564	0.594004	0.888992	-0.294988
9	139620597	cg00396865	SNHG7;SNORA43;SNHG7;SNHG7	N_Shore	OtherBody;OtherBody;OtherBody;OtherBody	8.51124e-05	0.189846	0.671216	-0.48137
9	139653461	cg13839917	LCN8	N_Shore	TSS1500	8.56471e-05	0.649876	0.92678	-0.276904
9	139690955	cg01152052	KIAA1984	N_Shelf	Intron	0.00705989	0.321152	0.631929	-0.310777
9	139973827	cg04545659	UAP1L1	Island	OtherBody	0.000105446	0.544753	0.818282	-0.273529
9	140030816	cg14538085		N_Shelf	Intergenic	0.000223544	0.896695	0.679365	0.21733
9	140060268	cg13861180	GRIN1;GRIN1;GRIN1	N_Shore	Intron;Intron;OtherBody	8.51124e-05	0.892724	0.649932	0.242792
9	140096108	cg14144201	C9orf75;C9orf75	S_Shore	TSS1500;TSS1500	0.000985353	0.271941	0.473716	-0.201775
9	140192646	cg14513448		S_Shore	Intergenic	0.00162045	0.567747	0.81201	-0.244262
9	140202073	cg14579240	EXD3	Open sea	OtherExon	0.000787086	0.247693	0.544554	-0.296862
9	140343617	cg21158737	NELF;NELF;NELF;NELF	Island	3'UTR;3'UTR;3'UTR;3'UTR	8.51124e-05	0.584287	0.902984	-0.318697
9	140349969	cg16629076	NELF;NELF;NELF;NELF	Island	Intron;Intron;Intron;Intron	0.000180395	0.718318	0.939905	-0.221587
9	140611316	cg14156842	EHMT1;EHMT1	N_Shore	OtherBody;OtherExon	0.00447812	0.708532	0.982818	-0.274286
9	141014674	cg07982825	CACNA1B	Island	OtherExon	8.51124e-05	0.414201	0.853221	-0.43902
10	405225	cg20595750	DIP2C	N_Shelf	Intron	0.0051405	0.580093	0.913494	-0.333401
10	405362	cg18074403	DIP2C	N_Shelf	Intron	0.00351534	0.640103	0.93389	-0.293787
10	468670	cg23081284	DIP2C	S_Shelf	Intron	0.00108386	0.601521	0.89308	-0.291558
10	532287	cg17905091	DIP2C	S_Shore	Intron	0.00395255	0.612759	0.928725	-0.315966
10	532791	cg10448724	DIP2C	S_Shore	Intron	8.51124e-05	0.220493	0.885934	-0.665441
10	557605	cg22737241	DIP2C	Open sea	Intron	0.00165754	0.65075	0.37103	0.27972
10	559376	cg24754199	DIP2C	Open sea	Intron	0.00209675	0.478893	0.734878	-0.255985
10	560669	cg21373996	DIP2C	Open sea	Intron	8.51124e-05	0.405656	0.811251	-0.405596
10	636140	cg26725665	DIP2C	Open sea	Intron	0.00485004	0.488212	0.89329	-0.405077
10	661159	cg11848113	DIP2C	Open sea	Intron	0.00195166	0.528004	0.765905	-0.237901
10	661319	cg03182620	DIP2C	Open sea	Intron	0.00813698	0.621795	0.908118	-0.286323
10	743478	cg25580864		Island	Intergenic	0.0010175	0.529173	0.832249	-0.303076
10	1218763	cg04374015		N_Shore	Intergenic	0.00157474	0.552034	0.819187	-0.267153
10	1228893	cg10834803	ADARB2	N_Shore	3'UTR	0.000569263	0.546011	0.892833	-0.346822
10	1228949	cg02027800	ADARB2	N_Shore	3'UTR	0.00989428	0.591759	0.902921	-0.311162
10	1229080	cg08944086	ADARB2	N_Shore	3'UTR	0.00143855	0.614931	0.94141	-0.326479
10	1256487	cg26939277	ADARB2	S_Shelf	Intron	0.00062764	0.895034	0.645077	0.249957
10	1402293	cg08971562	ADARB2	N_Shelf	Intron	0.00152946	0.191156	0.478198	-0.287041
10	1594637	cg12098569	ADARB2	N_Shore	Intron	8.51124e-05	0.2487	0.68646	-0.43776
10	1609753	cg19548181	ADARB2	Open sea	Intron	0.00165199	0.433008	0.781663	-0.348656
10	1749547	cg03480068	ADARB2	Open sea	Intron	0.000230497	0.455757	0.88794	-0.432183
10	2971684	cg26254345		Open sea	Intergenic	0.000103425	0.332711	0.873088	-0.540377
10	3741812	cg05448271		Open sea	Intergenic	8.51124e-05	0.282731	0.74092	-0.458189
10	4093925	cg22995042		Open sea	Intergenic	8.51124e-05	0.918226	0.712667	0.20556
10	6268277	cg24666756	PFKFB3;PFKFB3	Open sea	OtherExon;OtherExon	8.51124e-05	0.400256	0.913021	-0.512765
10	6270423	cg12235073	PFKFB3;PFKFB3	Open sea	Intron;Intron	0.00485004	0.639342	0.94326	-0.303919
10	7486967	cg20580294		Open sea	Intergenic	0.000410576	0.306317	0.844602	-0.538285
10	8100286	cg10089865	GATA3;GATA3	N_Shore	OtherExon;OtherExon	0.00148359	0.670574	0.942625	-0.272051
10	12430859	cg05207558	CAMK1D;CAMK1D	Open sea	Intron;Intron	9.37723e-05	0.265266	0.89998	-0.634714
10	12430878	cg16894855	CAMK1D;CAMK1D	Open sea	Intron;Intron	8.92313e-05	0.173109	0.75338	-0.58027
10	12430937	cg10704395	CAMK1D;CAMK1D	Open sea	Intron;Intron	8.51124e-05	0.481935	0.699476	-0.217541
10	12750368	cg13224914	CAMK1D;CAMK1D	Open sea	Intron;Intron	8.51124e-05	0.322203	0.899586	-0.577383
10	23459015	cg04448014		N_Shelf	Intergenic	0.00062764	0.905577	0.693926	0.211651
10	24658484	cg23755860	KIAA1217;KIAA1217;KIAA1217	Open sea	Intron;Intron;OtherBody	0.00629795	0.595792	0.861533	-0.265741
10	26224228	cg07630301	MYO3A	S_Shore	5'UTR	0.00169637	0.157213	0.371152	-0.213938
10	28908752	cg05797732	WAC;WAC;WAC	Open sea	3'UTR;OtherBody;3'UTR	8.51124e-05	0.0872278	0.877402	-0.790175
10	31984239	cg01223697		Open sea	Intergenic	8.51124e-05	0.577297	0.918005	-0.340708
10	35958777	cg27260080		Open sea	Intergenic	0.000112722	0.219668	0.930712	-0.711044
10	36738505	cg08371140		Open sea	Intergenic	0.000607444	0.86733	0.652423	0.214907
10	37967356	cg11889730		N_Shore	Intergenic	0.000839662	0.25207	0.487951	-0.235881
10	43375618	cg26892843		Open sea	Intergenic	0.000397081	0.372733	0.905643	-0.53291
10	43562813	cg23329411		Open sea	Intergenic	0.00768713	0.398188	0.732178	-0.333991
10	43881239	cg12766287	HNRNPF;HNRNPF;HNRNPF;HNRNPF;HNRNPF;HNRNPF	Open sea	3'UTR;3'UTR;3'UTR;3'UTR;3'UTR;3'UTR	8.51124e-05	0.25013	0.832986	-0.582856
10	44400532	cg19254282		Open sea	Intergenic	8.51124e-05	0.300507	0.679952	-0.379445
10	44436485	cg19994384		Open sea	Intergenic	8.51124e-05	0.032478	0.241782	-0.209304
10	44786545	cg00120274		N_Shelf	Intergenic	0.00321681	0.348126	0.656536	-0.308411
10	52176755	cg24004665	SGMS1	N_Shore	5'UTR	8.51124e-05	0.379842	0.891457	-0.511615
10	54577662	cg18905155		Open sea	Intergenic	0.000180395	0.529609	0.957334	-0.427725
10	61604738	cg15320596	CCDC6	Open sea	Intron	0.000410576	0.531146	0.913697	-0.382551
10	63809108	cg20746552	ARID5B	Open sea	OtherBody	0.00148359	0.4018	0.642211	-0.240411
10	66586436	cg01315112	ANXA2P3	Open sea	OtherBody	0.000237727	0.474311	0.7912	-0.316889
10	69456036	cg09538287	CTNNA3	Open sea	TSS200	0.00747206	0.596924	0.383005	0.213918
10	72084636	cg07083272	LRRC20;LRRC20;LRRC20	Open sea	OtherBody;OtherBody;OtherBody	8.92313e-05	0.0275709	0.229987	-0.202416
10	72358696	cg02937751	PRF1;PRF1	N_Shore	OtherExon;OtherExon	0.0003165	0.503741	0.87577	-0.372028
10	73288563	cg10684627	CDH23;CDH23	Open sea	OtherBody;OtherBody	0.000787086	0.645381	0.898305	-0.252924
10	74086590	cg08251248		Open sea	Intergenic	0.000110044	0.824879	0.618814	0.206065
10	77021880	cg18878210		Open sea	Intergenic	0.000121113	0.466472	0.752425	-0.285953
10	80052820	cg03455990		Open sea	Intergenic	0.000117251	0.385813	0.79175	-0.405937
10	80224890	cg02389513		Open sea	Intergenic	0.000296546	0.410704	0.894162	-0.483458
10	80911463	cg04150954	ZMIZ1	Open sea	5'UTR	0.000348773	0.2935	0.743003	-0.449502
10	82049429	cg19423196	MAT1A;MAT1A	Open sea	1stExon;5'UTR	0.00195166	0.65942	0.337846	0.321574
10	82049450	cg18292394	MAT1A	Open sea	TSS200	0.000260058	0.86436	0.508415	0.355945
10	82169480	cg05901522	C10orf58	S_Shore	5'UTR	0.00747206	0.63336	0.882802	-0.249442
10	82213490	cg23858360	TSPAN14;TSPAN14	N_Shore	TSS1500;TSS1500	0.000115307	0.0785755	0.282521	-0.203946
10	86004660	cg13133883	RGR;RGR;RGR	Open sea	TSS200;TSS200;TSS200	0.000237727	0.743654	0.46481	0.278844
10	87307950	cg18622896		Open sea	Intergenic	8.51124e-05	0.0429836	0.291517	-0.248534
10	87676527	cg06979680	GRID1	Open sea	Intron	0.00104999	0.653517	0.929779	-0.276261
10	88020589	cg10271260	GRID1	N_Shelf	Intron	0.00165199	0.213948	0.681842	-0.467894
10	88428429	cg12008118	LDB3;LDB3;LDB3;LDB3;LDB3;LDB3;LDB3;LDB3;LDB3;LDB3;LDB3	Open sea	5'UTR;1stExon;5'UTR;5'UTR;5'UTR;1stExon;5'UTR;1stExon;1stExon;5'UTR;1stExon	0.00351534	0.489375	0.786962	-0.297587
10	92548822	cg25972578	HTR7;HTR7;HTR7	Open sea	Intron;Intron;Intron	0.00935828	0.575563	0.135206	0.440357
10	95516861	cg00532335	LGI1	Open sea	TSS1500	8.51124e-05	0.899859	0.68335	0.216509
10	96161916	cg03771939	TBC1D12	N_Shore	TSS1500	8.51124e-05	0.966656	0.727862	0.238794
10	96997377	cg20714347	PDLIM1	Open sea	3'UTR	8.51124e-05	0.134212	0.832025	-0.697813
10	97073199	cg02221546	SORBS1;SORBS1;SORBS1;SORBS1;SORBS1;SORBS1;SORBS1	Open sea	3'UTR;3'UTR;3'UTR;3'UTR;3'UTR;3'UTR;3'UTR	8.51124e-05	0.660113	0.932613	-0.2725
10	97792309	cg14320920	CC2D2B;CC2D2B	Open sea	3'UTR;3'UTR	8.51124e-05	0.470866	0.923708	-0.452841
10	98982314	cg17107501	ARHGAP19	Open sea	3'UTR	8.51124e-05	0.117299	0.893476	-0.776177
10	102279954	cg05064489	SEC31B	S_Shore	TSS1500	0.00285872	0.540871	0.847934	-0.307062
10	103604222	cg13252968	KCNIP2;KCNIP2;KCNIP2;KCNIP2;KCNIP2;KCNIP2	S_Shore	TSS1500;TSS1500;TSS1500;TSS1500;TSS1500;TSS1500	0.00206854	0.560956	0.336465	0.224491
10	104211424	cg04703950	C10orf95	S_Shore	TSS200	8.51124e-05	0.519957	0.881299	-0.361342
10	104475340	cg18151487	SFXN2;ARL3	S_Shore	5'UTR;TSS1500	0.000115307	0.921677	0.669741	0.251937
10	106390703	cg18104354		Open sea	Intergenic	0.00457642	0.543771	0.754197	-0.210426
10	112256825	cg06110816	DUSP5	N_Shore	TSS1500	8.51124e-05	0.0689966	0.289835	-0.220838
10	112258641	cg03652339	DUSP5	Island	Intron	8.51124e-05	0.113276	0.435941	-0.322665
10	112418708	cg00904823	RBM20	Open sea	Intron	9.49488e-05	0.419845	0.778769	-0.358924
10	114502318	cg03281572	VTI1A	Open sea	Intron	8.51124e-05	0.30607	0.877152	-0.571082
10	121633447	cg09859240	C10orf119	S_Shore	TSS1500	0.000186115	0.706883	0.487597	0.219286
10	124635805	cg06279274	FAM24B	N_Shelf	5'UTR	8.51124e-05	0.924032	0.70831	0.215723
10	124972990	cg03231751		Open sea	Intergenic	0.000348773	0.383232	0.878669	-0.495437
10	126198893	cg20537554	LHPP;LHPP	Open sea	Intron;Intron	0.00407093	0.725053	0.960155	-0.235102
10	126198965	cg05138040	LHPP;LHPP	Open sea	Intron;Intron	0.00261574	0.560781	0.90136	-0.340578
10	126211704	cg03499943	LHPP;LHPP	Open sea	Intron;Intron	9.54382e-05	0.512587	0.89927	-0.386682
10	126599966	cg07906193		Open sea	Intergenic	8.51124e-05	0.978889	0.766651	0.212239
10	131193241	cg10059924		Open sea	Intergenic	0.00246601	0.509799	0.767826	-0.258027
10	131238682	cg02708506		Open sea	Intergenic	0.00747206	0.347369	0.754601	-0.407232
10	131694575	cg09758896	EBF3	N_Shore	Intron	8.51124e-05	0.10397	0.858776	-0.754806
10	131694675	cg20800606	EBF3	Island	Intron	8.51124e-05	0.227292	0.92598	-0.698688
10	131694689	cg26275858	EBF3	Island	Intron	8.51124e-05	0.368102	0.975252	-0.607149
10	131694856	cg18330571	EBF3	Island	Intron	8.51124e-05	0.299543	0.828993	-0.52945
10	131844047	cg10053339		Island	Intergenic	0.00115562	0.436394	0.781862	-0.345468
10	132684529	cg11367260		Open sea	Intergenic	0.000101306	0.0742577	0.284719	-0.210461
10	133376617	cg26058778		Open sea	Intergenic	0.00189713	0.682499	0.912945	-0.230446
10	133450089	cg09439511		S_Shore	Intergenic	0.00189713	0.705756	0.960858	-0.255103
10	133606037	cg08568767		Open sea	Intergenic	0.00254013	0.218199	0.703848	-0.485649
10	133796476	cg21762589	BNIP3	Island	TSS1500	0.000124172	0.906738	0.662956	0.243782
10	133946881	cg20627988	JAKMIP3	N_Shore	OtherExon	0.000867068	0.365137	0.708302	-0.343165
10	133995387	cg24877675	JAKMIP3	N_Shelf	3'UTR	0.00131019	0.266507	0.603283	-0.336776
10	133998913	cg03304019	DPYSL4	Island	TSS1500	8.51124e-05	0.932291	0.656725	0.275566
10	134053802	cg12737660	STK32C	Open sea	OtherBody	0.00115562	0.499097	0.855174	-0.356076
10	134202519	cg04149578		Open sea	Intergenic	8.51124e-05	0.233104	0.645608	-0.412504
10	134222445	cg15995714	PWWP2B;PWWP2B	S_Shelf	3'UTR;Intron	0.00277518	0.596157	0.824468	-0.228311
10	134222453	cg02116864	PWWP2B;PWWP2B	S_Shelf	3'UTR;Intron	0.00395255	0.492513	0.752698	-0.260185
10	134229731	cg23256829	PWWP2B;PWWP2B	Open sea	3'UTR;Intron	0.00885223	0.65444	0.867568	-0.213128
10	134236975	cg24643922		Open sea	Intergenic	0.00076234	0.431307	0.775364	-0.344058
10	134400191	cg10013455	INPP5A	Open sea	Intron	0.0010175	0.429728	0.939585	-0.509857
10	134400351	cg02951695	INPP5A	Open sea	Intron	0.00139462	0.378146	0.852237	-0.474092
10	134420300	cg27437721	INPP5A	Open sea	Intron	0.0082942	0.599144	0.869428	-0.270284
10	134451258	cg08277036	INPP5A	Open sea	Intron	8.51124e-05	0.486207	0.933864	-0.447657
10	134515548	cg03658066	INPP5A	Open sea	Intron	0.00135192	0.656397	0.877188	-0.22079
10	134588040	cg09893465	INPP5A	S_Shore	Intron	0.00678648	0.478726	0.955741	-0.477015
10	134663698	cg23375781		Open sea	Intergenic	0.000107617	0.422088	0.819766	-0.397678
10	134663843	cg26197256		Open sea	Intergenic	0.000134977	0.387412	0.892793	-0.505381
10	134679704	cg24706674		N_Shelf	Intergenic	0.000186115	0.712815	0.923348	-0.210533
10	134730222	cg18647449		N_Shore	Intergenic	0.00935828	0.56495	0.869575	-0.304625
10	134730258	cg00676833		N_Shore	Intergenic	0.000467714	0.374895	0.610801	-0.235907
10	134734134	cg06041852		N_Shore	Intergenic	0.000569263	0.554478	0.919526	-0.365047
10	134738298	cg19373290		Island	Intergenic	8.51124e-05	0.651204	0.890131	-0.238928
10	134801824	cg10492836		N_Shelf	Intergenic	0.00066982	0.393391	0.611931	-0.21854
10	134804447	cg05192538		Island	Intergenic	0.000237727	0.635841	0.924655	-0.288814
10	134811545	cg19311144		Open sea	Intergenic	0.00165199	0.539068	0.842424	-0.303356
10	134836129	cg27630957		S_Shore	Intergenic	0.00239583	0.472072	0.723925	-0.251853
10	134838014	cg07682515		S_Shelf	Intergenic	8.51124e-05	0.238329	0.916572	-0.678244
10	134844716	cg18740429		Island	Intergenic	8.51124e-05	0.603782	0.920735	-0.316953
10	134856499	cg03793951		S_Shelf	Intergenic	0.00303383	0.45709	0.848501	-0.391411
10	134856536	cg08549605		S_Shelf	Intergenic	0.00885223	0.537904	0.932058	-0.394153
10	134859818	cg12562327		N_Shore	Intergenic	0.000216654	0.634091	0.846799	-0.212708
10	134859973	cg07039130		N_Shore	Intergenic	0.00269362	0.674028	0.883544	-0.209516
10	134860050	cg05019173		N_Shore	Intergenic	0.00232632	0.690651	0.963258	-0.272607
10	134924050	cg18388786	GPR123	N_Shore	Intron	0.00169637	0.51265	0.202147	0.310502
10	134956827	cg20654619		S_Shore	Intergenic	9.54382e-05	0.316392	0.856463	-0.54007
10	134992340	cg00648020	KNDC1	N_Shore	OtherBody	8.51124e-05	0.651984	0.916953	-0.264968
10	134996895	cg25985263	KNDC1	Island	OtherBody	8.51124e-05	0.371844	0.7838	-0.411956
10	135000089	cg00090737	KNDC1	S_Shore	OtherBody	0.000101306	0.513722	0.726533	-0.212811
10	135013653	cg11373323	KNDC1	N_Shore	OtherBody	8.51124e-05	0.183176	0.802568	-0.619392
10	135021053	cg04392284	KNDC1	S_Shore	OtherBody	0.00813698	0.594689	0.833324	-0.238635
10	135032219	cg12448312	KNDC1	N_Shore	OtherBody	0.00157474	0.377158	0.693755	-0.316597
10	135056890	cg19090522		Open sea	Intergenic	8.51124e-05	0.316535	0.859246	-0.542711
10	135059289	cg07787666		Open sea	Intergenic	8.51124e-05	0.230212	0.687362	-0.45715
10	135096710	cg04148489	TUBGCP2	N_Shore	OtherExon	8.51124e-05	0.467341	0.852128	-0.384786
10	135128149	cg10537247		N_Shelf	Intergenic	8.51124e-05	0.230572	0.455916	-0.225344
10	135176242	cg24730459	ECHS1	Open sea	3'UTR	0.00232632	0.596817	0.892369	-0.295551
10	135191450	cg20534287	PAOX;PAOX;PAOX	N_Shore	TSS1500;TSS1500;TSS1500	8.51124e-05	0.380673	0.626465	-0.245792
11	279185	cg08961832	NLRP6	Island	OtherBody	8.51124e-05	0.246501	0.583051	-0.336549
11	334475	cg13685129		S_Shelf	Intergenic	0.000384395	0.530303	0.923301	-0.392998
11	334561	cg26976707		S_Shelf	Intergenic	0.00351534	0.655291	0.917704	-0.262413
11	381709	cg21918561	B4GALNT4	S_Shore	OtherBody	0.00066982	0.580907	0.93991	-0.359002
11	381866	cg23027425	B4GALNT4	S_Shore	3'UTR	8.51124e-05	0.0811599	0.36029	-0.27913
11	381875	cg10517193	B4GALNT4	S_Shore	3'UTR	8.51124e-05	0.1607	0.425763	-0.265063
11	418251	cg15645463	SIGIRR;SIGIRR;ANO9	S_Shore	TSS1500;TSS1500;3'UTR	8.92313e-05	0.550204	0.812567	-0.262363
11	491086	cg16150393	PTDSS2	S_Shore	3'UTR	0.000146754	0.636232	0.845997	-0.209765
11	554714	cg11891377	LRRC56	Island	3'UTR	8.51124e-05	0.145538	0.502544	-0.357006
11	734704	cg09786978		Island	Intergenic	8.51124e-05	0.596217	0.916581	-0.320364
11	824970	cg27238887	PNPLA2	N_Shore	3'UTR	9.2097e-05	0.440337	0.867512	-0.427176
11	1047664	cg25609183		Open sea	Intergenic	8.51124e-05	0.475414	0.870226	-0.394812
11	1054176	cg22050157		N_Shelf	Intergenic	8.51124e-05	0.408632	0.733005	-0.324374
11	1054538	cg23647768		N_Shore	Intergenic	8.51124e-05	0.124257	0.649615	-0.525358
11	1056406	cg19694878		Island	Intergenic	8.51124e-05	0.386867	0.96035	-0.573484
11	1075679	cg02176078	MUC2	Open sea	OtherBody	0.0010175	0.367418	0.631179	-0.26376
11	1298849	cg13843417	TOLLIP	N_Shore	OtherBody	0.00066982	0.580099	0.866432	-0.286332
11	1315171	cg26937267	TOLLIP	N_Shore	OtherBody	0.000360358	0.576792	0.918695	-0.341903
11	1319648	cg06264922	TOLLIP	S_Shelf	OtherBody	8.51124e-05	0.262265	0.665669	-0.403404
11	1320114	cg05311626	TOLLIP	S_Shelf	OtherBody	0.00025314	0.616562	0.829232	-0.212671
11	1459507	cg06300961	BRSK2	Open sea	Intron	0.00285872	0.631731	0.885241	-0.25351
11	1475775	cg03817794	BRSK2	Open sea	OtherExon	0.000985353	0.243044	0.449293	-0.206249
11	1536810	cg10043090	HCCA2	Island	OtherBody	0.00162045	0.353007	0.614899	-0.261891
11	1619030	cg00982805	HCCA2;KRTAP5-2;LOC338651	Open sea	OtherBody;1stExon;OtherBody	8.51124e-05	0.234069	0.58039	-0.346321
11	1652082	cg09431318	HCCA2;KRTAP5-5;KRTAP5-5	Open sea	OtherBody;3'UTR;1stExon	8.92313e-05	0.874554	0.668891	0.205663
11	1681556	cg07118491	HCCA2	Open sea	OtherBody	9.54382e-05	0.317384	0.691375	-0.373992
11	1756109	cg13877574	HCCA2;LOC402778	Open sea	OtherBody;3'UTR	8.51124e-05	0.244477	0.481389	-0.236912
11	1774378	cg12729894	HCCA2;CTSD	N_Shore	OtherBody;3'UTR	0.00577608	0.505761	0.766731	-0.26097
11	1774753	cg05968917	HCCA2;CTSD	Island	OtherBody;OtherExon	0.00935828	0.670546	0.890783	-0.220237
11	1777552	cg25050723	HCCA2;CTSD	S_Shelf	OtherBody;Intron	0.00269362	0.640701	0.864982	-0.224281
11	1891050	cg03286387	LSP1;LSP1;LSP1;LSP1	N_Shore	5'UTR;TSS1500;TSS1500;Intron	9.2097e-05	0.436581	0.669788	-0.233207
11	1891872	cg27261733	LSP1;LSP1;LSP1;LSP1	N_Shore	5'UTR;TSS1500;TSS1500;Intron	0.00705989	0.67504	0.93381	-0.25877
11	1898970	cg02597644	LSP1;LSP1;LSP1;LSP1	Open sea	5'UTR;5'UTR;Intron;5'UTR	0.000499564	0.553049	0.970172	-0.417124
11	1943014	cg18777600	TNNT3;TNNT3;TNNT3;TNNT3	Open sea	5'UTR;5'UTR;5'UTR;5'UTR	0.00135192	0.533676	0.870248	-0.336571
11	1967958	cg07977153	MRPL23	N_Shore	TSS1500	0.00148359	0.325566	0.654516	-0.328951
11	1967966	cg09884480	MRPL23	N_Shore	TSS1500	0.000588166	0.28468	0.581451	-0.296771
11	1974332	cg10113191	MRPL23	Island	OtherBody	8.51124e-05	0.530303	0.864738	-0.334434
11	2013524	cg26350007		Island	Intergenic	0.000550916	0.657376	0.944762	-0.287386
11	2035255	cg21926276		S_Shore	Intergenic	0.000121113	0.539229	0.82893	-0.289701
11	2176877	cg13670288	INS-IGF2;INS-IGF2	Island	OtherBody;Intron	0.000179135	0.4789	0.944937	-0.466038
11	2188244	cg16844661	TH;TH;TH	Island	OtherBody;OtherBody;OtherExon	8.51124e-05	0.343998	0.790144	-0.446146
11	2211039	cg11342534		Open sea	Intergenic	0.00303383	0.72951	0.948944	-0.219434
11	2397831	cg05490366	CD81	N_Shore	TSS1500	0.0018014	0.687416	0.903387	-0.215971
11	2445064	cg16374193	TRPM5	S_Shelf	TSS1500	0.00372698	0.682679	0.888907	-0.206228
11	2485050	cg24376802	KCNQ1;KCNQ1	Open sea	Intron;OtherBody	0.00139462	0.522332	0.888135	-0.365804
11	2722340	cg12433386	KCNQ1OT1;KCNQ1;KCNQ1	S_Shore	TSS1500;Intron;OtherBody	0.000169872	0.528435	0.756006	-0.227571
11	6632884	cg27560292	TAF10	Island	Intron	0.00108386	0.143605	0.403373	-0.259768
11	7487181	cg24037831	SYT9	Open sea	OtherBody	8.51124e-05	0.439315	0.651643	-0.212328
11	8283589	cg24847169	LMO1	N_Shore	Intron	0.000124172	0.676012	0.929998	-0.253986
11	11984899	cg26235273	DKK3;DKK3;DKK3	Open sea	3'UTR;3'UTR;3'UTR	8.51124e-05	0.935198	0.721346	0.213852
11	12252002	cg01400480	MICAL2	Open sea	Intron	0.00195166	0.513498	0.744813	-0.231315
11	12837359	cg23849712	TEAD1	Open sea	OtherBody	8.51124e-05	0.452481	0.936973	-0.484492
11	18955977	cg03833400	MRGPRX1	Open sea	1stExon	0.000924539	0.615463	0.818186	-0.202723
11	18993880	cg15678678		Open sea	Intergenic	0.000127563	0.651391	0.851983	-0.200592
11	18993891	cg06291635		Open sea	Intergenic	0.000326814	0.65581	0.867726	-0.211916
11	20063898	cg14406401	NAV2;NAV2;NAV2;NAV2	Open sea	OtherBody;Intron;OtherBody;Intron	0.00179281	0.654214	0.914146	-0.259932
11	30601783	cg06790862	MPPED2;MPPED2	N_Shelf	Intron;Intron	0.00165199	0.322151	0.953541	-0.63139
11	30601987	cg06902555	MPPED2;MPPED2;MPPED2	N_Shelf	1stExon;5'UTR;5'UTR	0.000954461	0.405031	0.894588	-0.489557
11	32421635	cg24325551	WT1;WT1;WT1;WT1	Open sea	OtherBody;OtherBody;Intron;OtherBody	0.00219367	0.485882	0.842889	-0.357007
11	32421752	cg20449659	WT1;WT1;WT1;WT1	Open sea	OtherBody;OtherBody;Intron;OtherBody	0.00104999	0.474401	0.938989	-0.464588
11	32421808	cg10244666	WT1;WT1;WT1;WT1	Open sea	OtherBody;OtherBody;Intron;OtherBody	0.000529648	0.490573	0.960462	-0.469889
11	32421845	cg08575722	WT1;WT1;WT1;WT1	Open sea	OtherBody;OtherBody;Intron;OtherBody	0.00148359	0.411363	0.890053	-0.47869
11	34273111	cg03703887	ABTB2	Open sea	OtherBody	0.000216654	0.811647	0.557975	0.253672
11	34535357	cg12728032	ELF5	Open sea	TSS200	0.0034137	0.647695	0.852285	-0.204591
11	34938507	cg15745106	PDHX;PDHX;APIP;PDHX	S_Shore	Intron;Intron;TSS1500;Intron	0.002639	0.266698	0.029381	0.237317
11	35683421	cg02760962	TRIM44	N_Shore	TSS1500	0.00225942	0.517458	0.733129	-0.215671
11	44611387	cg17015506	CD82;CD82	Open sea	5'UTR;5'UTR	0.000648176	0.662152	0.879962	-0.21781
11	45043197	cg20638525		Open sea	Intergenic	0.00836871	0.360128	0.719303	-0.359175
11	45744972	cg15803018		Open sea	Intergenic	0.00611911	0.867543	0.66677	0.200773
11	47416109	cg23582982		N_Shore	Intergenic	0.00108386	0.168824	0.384185	-0.215361
11	55681277	cg16734913	OR5W2	Open sea	1stExon	0.00954973	0.427555	0.72837	-0.300815
11	57232742	cg25625670	RTN4RL2	S_Shore	OtherBody	0.00648182	0.545507	0.760803	-0.215297
11	57408660	cg16520038	MIR130A	Open sea	TSS200	8.51124e-05	0.0582649	0.299925	-0.24166
11	57519364	cg01270709	BTBD18	N_Shore	TSS200	0.00184425	0.558596	0.771508	-0.212912
11	57519391	cg06737912	BTBD18	N_Shore	TSS200	0.00312421	0.310431	0.52406	-0.213629
11	60552785	cg11633310	MS4A10	Open sea	TSS200	8.51124e-05	0.273278	0.586306	-0.313028
11	60552841	cg07221454	MS4A10;MS4A10	Open sea	5'UTR;1stExon	0.00195166	0.611837	0.92467	-0.312833
11	60623782	cg19254163	GPR44	S_Shelf	TSS1500	8.51124e-05	0.354906	0.725433	-0.370527
11	62212431	cg16509239	AHNAK	S_Shore	Intron	0.000110044	0.199472	0.509553	-0.310081
11	62457334	cg25015585	LRRN4CL	S_Shore	TSS200	0.000326814	0.604905	0.865372	-0.260468
11	63674850	cg17562299	MARK2;MARK2;MARK2;MARK2;MARK2	N_Shore	Intron;Intron;Intron;Intron;Intron	0.000588166	0.399287	0.846199	-0.446912
11	63764804	cg03741506	OTUB1;OTUB1	N_Shore	Intron;OtherBody	0.00169637	0.661591	0.86925	-0.207659
11	64015289	cg07773434	PPP1R14B	Island	TSS1500	0.00726286	0.272482	0.531119	-0.258637
11	64617631	cg16572600		N_Shelf	Intergenic	0.00372698	0.648429	0.925324	-0.276896
11	64658226	cg05560951		Open sea	Intergenic	0.000648176	0.601374	0.941952	-0.340578
11	64879061	cg20277416	TM7SF2;C11orf2	Island	TSS1500;3'UTR	0.000372228	0.645859	0.852978	-0.20712
11	64885558	cg03591238	ZNHIT2	S_Shore	TSS1500	0.000410576	0.0987785	0.317607	-0.218828
11	65324768	cg17969560	LTBP3;LTBP3;LTBP3	N_Shore	Intron;5'UTR;Intron	0.00459617	0.459306	0.726813	-0.267507
11	65358078	cg05837769	EHBP1L1	N_Shore	Intron	8.51124e-05	0.364183	0.885812	-0.521628
11	65480401	cg04321396	KAT5;KAT5;KAT5	S_Shore	OtherExon;OtherExon;OtherExon	0.00131019	0.24711	0.528086	-0.280975
11	66083697	cg06419846	CD248	Island	1stExon	0.00143855	0.39765	0.88773	-0.49008
11	66360200	cg11644586	CCDC87;CCS	Island	1stExon;TSS1500	8.51124e-05	0.0543269	0.308279	-0.253952
11	66625164	cg15320059	PC;LRFN4;PC;LRFN4;PC	Island	OtherBody;5'UTR;Intron;1stExon;Intron	0.000180395	0.552323	0.817695	-0.265372
11	66672459	cg27637382	PC;PC;PC	Open sea	5'UTR;5'UTR;5'UTR	8.51124e-05	0.14909	0.843519	-0.694429
11	66764409	cg08122151		Open sea	Intergenic	8.51124e-05	0.867746	0.665406	0.20234
11	67124319	cg07348535	LOC100130987	S_Shelf	OtherBody	0.00131019	0.300453	0.659589	-0.359136
11	67206434	cg17690322	CORO1B;CORO1B;PTPRCAP	S_Shelf	Intron;OtherBody;TSS1500	0.000588166	0.505484	0.760064	-0.254581
11	67352041	cg22224704	GSTP1	S_Shore	OtherExon	0.000287464	0.0891826	0.29077	-0.201587
11	67373841	cg08869244	NDUFV1;NDUFV1	N_Shore	TSS1500;TSS1500	0.000121113	0.358887	0.671316	-0.312429
11	67407505	cg08571680	TBX10	Open sea	TSS1500	8.51124e-05	0.313671	0.57302	-0.259348
11	67789045	cg01408871	ALDH3B1;ALDH3B1;ALDH3B1	Island	OtherBody;OtherBody;OtherBody	9.37723e-05	0.319146	0.628399	-0.309253
11	68118671	cg02891082	LRP5	S_Shelf	Intron	0.000110044	0.536876	0.832511	-0.295634
11	68121506	cg13249774	LRP5	Open sea	Intron	0.000360358	0.604173	0.940334	-0.336161
11	68201131	cg00576108	LRP5	Island	OtherExon	0.00269362	0.544374	0.93187	-0.387496
11	68437843	cg26561797		Island	Intergenic	0.000607444	0.606567	0.809115	-0.202549
11	68780136	cg22933847	MRGPRF;MRGPRF	S_Shore	5'UTR;5'UTR	0.000196442	0.133312	0.365386	-0.232074
11	69251883	cg06597413		Open sea	Intergenic	0.00577608	0.477634	0.687643	-0.210008
11	69521454	cg25264804		S_Shore	Intergenic	0.00179281	0.643997	0.3621	0.281898
11	70257149	cg16061668	CTTN;CTTN	N_Shore	Intron;Intron	9.54382e-05	0.0499941	0.256666	-0.206672
11	70279003	cg02848448	CTTN;CTTN	Open sea	Intron;Intron	8.51124e-05	0.286484	0.72228	-0.435796
11	70281091	cg22028624	CTTN;CTTN	Open sea	Intron;Intron	0.00066982	0.404805	0.889386	-0.484581
11	70281630	cg23397610	CTTN;CTTN	Open sea	3'UTR;3'UTR	8.51124e-05	0.611923	0.95531	-0.343388
11	70282432	cg13096351	CTTN;CTTN	Open sea	3'UTR;3'UTR	8.51124e-05	0.632886	0.920439	-0.287554
11	70368372	cg26199552	SHANK2;SHANK2	Open sea	Intron;Intron	8.51124e-05	0.645358	0.934373	-0.289015
11	70516558	cg03520624	SHANK2	Open sea	Intron	8.51124e-05	0.475655	0.907437	-0.431782
11	70516997	cg03679394	SHANK2	Open sea	Intron	8.51124e-05	0.148094	0.647785	-0.499692
11	70517045	cg04798490	SHANK2	Open sea	Intron	8.51124e-05	0.149281	0.609243	-0.459962
11	70517057	cg15874481	SHANK2	Open sea	Intron	0.000326814	0.503725	0.952387	-0.448662
11	71247746	cg09149459	KRTAP5-8	Open sea	TSS1500	8.51124e-05	0.336691	0.899311	-0.56262
11	72452482	cg01380194	ARAP1	Open sea	5'UTR	0.000985353	0.879136	0.678353	0.200783
11	72532891	cg21806242	ATG16L2	Island	Intron	0.00175106	0.559581	0.786838	-0.227257
11	73584244	cg23037644	CHCHD8	N_Shelf	OtherExon	0.00162045	0.493617	0.874632	-0.381015
11	75201685	cg13567299	GDPD5	Open sea	5'UTR	0.000533365	0.573324	0.827477	-0.254153
11	76504541	cg04610274	TSKU	Open sea	5'UTR	0.00162612	0.255749	0.859837	-0.604088
11	78130236	cg11081272	GAB2	S_Shore	TSS1500	8.51124e-05	0.544348	0.975172	-0.430824
11	86380814	cg10155725	ME3;ME3;ME3	N_Shore	Intron;Intron;Intron	8.51124e-05	0.289713	0.828986	-0.539272
11	91987297	cg10821127		Open sea	Intergenic	0.000714685	0.679993	0.451716	0.228277
11	92881001	cg12119032	SLC36A4	Open sea	3'UTR	0.00444501	0.651966	0.910422	-0.258456
11	93582929	cg05981144	C11orf90	N_Shore	Intron	0.00989428	0.565225	0.88178	-0.316556
11	93754288	cg05188948	HEPHL1	Open sea	TSS200	0.000516039	0.868019	0.643791	0.224228
11	93822114	cg02814482	HEPHL1	Island	OtherExon	0.000101306	0.943647	0.735536	0.208111
11	94510438	cg05721093	AMOTL1	Open sea	OtherBody	0.00165199	0.45394	0.863293	-0.409352
11	94883242	cg26773791		N_Shore	Intergenic	0.000954461	0.793517	0.585689	0.207828
11	95977018	cg03916783	MAML2	Open sea	Intron	8.51124e-05	0.534687	0.740609	-0.205922
11	95992166	cg11253592	MAML2	Open sea	Intron	0.00303383	0.67624	0.923582	-0.247342
11	100610569	cg16947138	FLJ32810	Open sea	Intron	0.000867068	0.341691	0.95634	-0.614649
11	102651208	cg02061229	MMP10	Open sea	Intron	0.000191854	0.764479	0.500995	0.263484
11	108829918	cg16885096		Open sea	Intergenic	0.00594423	0.553973	0.931901	-0.377927
11	113911141	cg25754419		S_Shelf	Intergenic	0.00269362	0.681341	0.914096	-0.232756
11	113962901	cg03725573	ZBTB16;ZBTB16	Open sea	Intron;Intron	0.00962181	0.566618	0.801886	-0.235268
11	114104210	cg03345116	ZBTB16;ZBTB16	Open sea	Intron;Intron	8.51124e-05	0.154109	0.804076	-0.649967
11	116095774	cg08352422		Open sea	Intergenic	0.00165199	0.866697	0.661345	0.205352
11	117400424	cg00588430	DSCAML1	Open sea	Intron	0.00499255	0.282318	0.571088	-0.28877
11	119564438	cg06051912	PVRL1;PVRL1;PVRL1	Open sea	Intron;OtherBody;OtherBody	0.000691876	0.526479	0.727535	-0.201055
11	119597471	cg09865698	PVRL1;PVRL1;PVRL1	N_Shore	Intron;OtherBody;OtherBody	8.71472e-05	0.327546	0.659837	-0.332291
11	119688946	cg15336705		Open sea	Intergenic	8.51124e-05	0.959308	0.756944	0.202364
11	120008944	cg24611264	TRIM29	S_Shore	TSS200	0.00126985	0.250676	0.465858	-0.215182
11	122821939	cg16530587	C11orf63	Open sea	OtherBody	0.00131019	0.249483	0.868638	-0.619155
11	123461363	cg16699198	GRAMD1B	Open sea	OtherBody	8.51124e-05	0.18467	0.878702	-0.694032
11	124740965	cg13010014	ROBO3	S_Shore	OtherBody	0.00747206	0.347971	0.587949	-0.239978
11	125703230	cg05435295	PATE4;PATE4	Open sea	5'UTR;1stExon	0.00184425	0.809062	0.586351	0.222711
11	128463348	cg01424624		Open sea	Intergenic	0.00813698	0.529356	0.896554	-0.367198
11	130299947	cg12270485	ADAMTS8	S_Shore	TSS1500	0.00261574	0.526086	0.31057	0.215516
11	130470658	cg02873391		Open sea	Intergenic	0.000124172	0.450968	0.795646	-0.344678
11	131240660	cg01718479	NTM;NTM	Open sea	1stExon;5'UTR	0.00431833	0.568231	0.783633	-0.215403
11	131326822	cg23465213	NTM	Open sea	Intron	8.51124e-05	0.306219	0.944814	-0.638594
11	131777582	cg27284627	NTM	N_Shelf	Intron	0.00195166	0.863414	0.657035	0.206379
11	133804959	cg08170519	IGSF9B	Open sea	Intron	0.00457642	0.560514	0.776228	-0.215714
11	134231621	cg24185429	GLB1L2	N_Shore	OtherBody	0.00143855	0.552224	0.920833	-0.368609
11	134231915	cg05067926	GLB1L2	Island	OtherBody	0.00431833	0.534244	0.964813	-0.430569
11	134284116	cg21074656		S_Shore	Intergenic	0.000197716	0.221819	0.47699	-0.255171
11	134286475	cg02201239		S_Shelf	Intergenic	0.00157474	0.244237	0.75795	-0.513713
11	134296018	cg14036128		Open sea	Intergenic	8.51124e-05	0.0780327	0.699083	-0.62105
11	134454703	cg09595384		Open sea	Intergenic	0.000164821	0.432511	0.860767	-0.428256
12	214000	cg05962028	IQSEC3;IQSEC3	Island	Intron;5'UTR	0.00123068	0.319283	0.647761	-0.328477
12	656726	cg23491661	B4GALNT3	Open sea	OtherBody	0.00157474	0.555653	0.903962	-0.348309
12	671027	cg27143842	B4GALNT3	Open sea	3'UTR	8.51124e-05	0.480416	0.89757	-0.417155
12	1026288	cg21475526	RAD52	Open sea	OtherBody	9.2097e-05	0.579604	0.926123	-0.346518
12	1192425	cg07813377	ERC1;ERC1;ERC1;ERC1;ERC1	Open sea	OtherBody;OtherBody;OtherBody;OtherBody;OtherBody	0.00104999	0.552051	0.888247	-0.336196
12	1555160	cg19791379	ERC1;ERC1;ERC1;ERC1;ERC1	Open sea	OtherBody;OtherBody;OtherBody;OtherBody;OtherBody	0.000714685	0.237418	0.932016	-0.694599
12	2114225	cg00219585	DCP1B	S_Shore	TSS1500	8.51124e-05	0.615598	0.947785	-0.332186
12	2340831	cg26999577	CACNA1C;CACNA1C;CACNA1C;CACNA1C;CACNA1C;CACNA1C;CACNA1C;CACNA1C;CACNA1C;CACNA1C;CACNA1C;CACNA1C;CACNA1C;CACNA1C;CACNA1C;CACNA1C;CACNA1C;CACNA1C;CACNA1C;CACNA1C;CACNA1C;CACNA1C;CACNA1C	S_Shore	Intron;Intron;Intron;Intron;Intron;Intron;Intron;OtherBody;Intron;Intron;Intron;Intron;Intron;Intron;OtherBody;Intron;Intron;Intron;OtherBody;Intron;Intron;Intron;Intron	0.000452946	0.337615	0.96413	-0.626515
12	2790095	cg24902435	CACNA1C;CACNA1C;CACNA1C;CACNA1C;CACNA1C;CACNA1C;CACNA1C;CACNA1C;CACNA1C;CACNA1C;CACNA1C;CACNA1C;CACNA1C;CACNA1C;CACNA1C;CACNA1C;CACNA1C;CACNA1C;CACNA1C;CACNA1C;CACNA1C;CACNA1C;CACNA1C	S_Shore	Intron;Intron;Intron;Intron;Intron;Intron;Intron;OtherBody;Intron;Intron;Intron;Intron;Intron;Intron;OtherBody;Intron;Intron;Intron;OtherBody;Intron;Intron;Intron;Intron	0.0010175	0.622373	0.936037	-0.313664
12	3340406	cg07911084	TSPAN9;TSPAN9	Open sea	Intron;Intron	0.00189713	0.653775	0.910301	-0.256526
12	3446004	cg18452973		Open sea	Intergenic	0.00407093	0.689742	0.422036	0.267706
12	3862810	cg22221074	EFCAB4B;EFCAB4B;EFCAB4B	S_Shore	TSS1500;TSS1500;TSS1500	8.51124e-05	0.134024	0.497392	-0.363367
12	4872921	cg14976741	GALNT8	Open sea	Intron	0.0029456	0.837974	0.601314	0.236661
12	5758014	cg00830420	ANO2	Open sea	OtherBody	0.00407093	0.597032	0.368434	0.228598
12	6304557	cg12487199		Open sea	Intergenic	0.00444501	0.440539	0.778099	-0.337559
12	6578523	cg16770549	VAMP1;VAMP1;VAMP1	N_Shore	OtherBody;Intron;Intron	0.00232632	0.321503	0.58008	-0.258577
12	6666232	cg05233050	IFFO1;IFFO1;NOP2;NOP2	S_Shore	TSS1500;TSS1500;OtherExon;OtherExon	8.51124e-05	0.532916	0.851679	-0.318763
12	8661336	cg00861380		Open sea	Intergenic	0.000149798	0.464054	0.923719	-0.459666
12	8846484	cg26192909		N_Shelf	Intergenic	0.00123068	0.592559	0.952365	-0.359806
12	10085174	cg27190239	CLEC2A	Open sea	TSS200	8.51124e-05	0.358339	0.915545	-0.557206
12	12618833	cg27665123	LOH12CR1	Open sea	3'UTR	0.00148359	0.564308	0.969811	-0.405503
12	13045938	cg15006627	GPRC5A	S_Shore	5'UTR	8.51124e-05	0.899983	0.68561	0.214373
12	13364332	cg07360028	EMP1	Open sea	5'UTR	0.0017434	0.297059	0.674134	-0.377075
12	16761118	cg16930572	LMO3	Open sea	TSS200	8.51124e-05	0.967114	0.752606	0.214508
12	19282349	cg20315057	PLEKHA5;PLEKHA5	N_Shore	TSS1500;TSS1500	0.0034137	0.415794	0.0300692	0.385725
12	19282718	cg20574695	PLEKHA5;PLEKHA5;PLEKHA5	Island	1stExon;5'UTR;OtherBody	0.00202111	0.357066	0.0487049	0.308361
12	22854001	cg25175900		Open sea	Intergenic	8.51124e-05	0.55478	0.810491	-0.255711
12	25347663	cg13707337	LYRM5;CASC1;CASC1;CASC1	N_Shore	TSS1500;Intron;Intron;Intron	0.000924539	0.409689	0.88186	-0.472172
12	26349129	cg04951947	SSPN;SSPN	Island	5'UTR;Intron	0.00232632	0.234109	0.0259821	0.208127
12	29127750	cg19300124		Open sea	Intergenic	0.00089553	0.359538	0.942161	-0.582623
12	31479853	cg07290269	FAM60A;FAM60A;FAM60A	S_Shore	TSS1500;TSS1500;TSS1500	8.51124e-05	0.484215	0.937078	-0.452864
12	31506955	cg26073885		Open sea	Intergenic	0.00705989	0.552316	0.851077	-0.298761
12	31882596	cg08198187	AMN1;AMN1	S_Shore	TSS1500;TSS1500	0.00131019	0.875006	0.654921	0.220085
12	34754948	cg19839698		Open sea	Intergenic	0.00135416	0.811287	0.546019	0.265268
12	34755315	cg26575471		Open sea	Intergenic	0.000115307	0.801389	0.558555	0.242835
12	42519303	cg13431800	GXYLT1;GXYLT1	Open sea	Intron;Intron	0.00135192	0.459456	0.199775	0.259682
12	42850338	cg11404203		Open sea	Intergenic	8.51124e-05	0.263608	0.712458	-0.44885
12	45042313	cg17191006	NELL2;NELL2;NELL2;NELL2;NELL2	Open sea	Intron;Intron;Intron;Intron;Intron	8.51124e-05	0.940468	0.697773	0.242696
12	49109780	cg25408086	CCNT1	N_Shore	Intron	0.000127563	0.549283	0.243995	0.305288
12	49396120	cg04076613	PRKAG1;PRKAG1	S_Shelf	3'UTR;3'UTR	0.000438268	0.299865	0.947299	-0.647434
12	49581272	cg10481202	TUBA1A	N_Shore	Intron	0.00529405	0.585701	0.919038	-0.333337
12	49933636	cg03222868	KCNH3	Island	Intron	0.00206854	0.248726	0.459107	-0.210381
12	50041367	cg17724627	FMNL3;FMNL3	Open sea	Intron;Intron	0.00123068	0.686097	0.930689	-0.244592
12	51419164	cg22789605	SLC11A2	N_Shore	5'UTR	0.00139462	0.286465	0.0685031	0.217962
12	52476073	cg13858394		S_Shore	Intergenic	0.000146754	0.404638	0.788083	-0.383444
12	52542742	cg00230924		N_Shelf	Intergenic	0.000261311	0.428581	0.810967	-0.382386
12	52585892	cg24174145	KRT80;KRT80	Open sea	TSS200;TSS200	0.00020374	0.39024	0.749228	-0.358988
12	52789558	cg11057082	KRT82	Open sea	OtherBody	0.000839662	0.900594	0.687219	0.213375
12	52888480	cg11471401	KRT6A	Open sea	TSS1500	9.93013e-05	0.933954	0.718461	0.215493
12	52995358	cg22200736	KRT72;KRT72;KRT72	S_Shore	TSS200;TSS200;TSS200	0.00135192	0.580759	0.361419	0.21934
12	53069933	cg10837116	KRT1	Open sea	Intron	8.51124e-05	0.817767	0.610599	0.207168
12	53104746	cg01036090		N_Shelf	Intergenic	0.00042414	0.57429	0.906559	-0.332269
12	53891718	cg18070593	MAP3K12	N_Shore	5'UTR	0.000787086	0.45362	0.711222	-0.257602
12	54019307	cg04404543	ATF7;ATF7	N_Shore	5'UTR;5'UTR	0.000127563	0.823537	0.47724	0.346297
12	54451877	cg06989610	FLJ12825	N_Shelf	TSS200	0.00361923	0.689026	0.452578	0.236448
12	54523294	cg16915863	LOC400043	S_Shelf	OtherBody	8.51124e-05	0.957813	0.700798	0.257015
12	54653091	cg01856529	CBX5;CBX5;CBX5;CBX5	Open sea	1stExon;5'UTR;5'UTR;5'UTR	0.00372698	0.533173	0.799459	-0.266286
12	54942934	cg21370074	PDE1B	Open sea	TSS1500	0.00179281	0.422115	0.652245	-0.23013
12	56622608	cg13610659	OBFC2B;SLC39A5	Open sea	Intron;TSS1500	8.51124e-05	0.300924	0.906291	-0.605367
12	57488961	cg19466605	NAB2	Open sea	3'UTR	0.00232632	0.59321	0.805772	-0.212562
12	58007983	cg08136221	GEFT;GEFT	S_Shelf	Intron;Intron	8.51124e-05	0.910375	0.708722	0.201654
12	58011764	cg18856731		N_Shore	Intergenic	8.51124e-05	0.929887	0.698739	0.231148
12	58023964	cg02713352	B4GALNT1	N_Shore	OtherExon	0.00419348	0.530145	0.811732	-0.281587
12	58237706	cg04415672	CTDSP2	N_Shore	Intron	0.000397081	0.642988	0.886309	-0.24332
12	63254420	cg25235770	PPM1H	Open sea	Intron	0.000924539	0.269001	0.940391	-0.67139
12	69637167	cg26873338	CPSF6	S_Shelf	Intron	8.51124e-05	0.951767	0.751386	0.200381
12	70326318	cg19051238		Open sea	Intergenic	0.00115562	0.260893	0.88184	-0.620947
12	76219528	cg07817608		Open sea	Intergenic	0.00165199	0.223366	0.711515	-0.488149
12	78603664	cg15392413	NAV3	Open sea	Intron	0.00165199	0.338613	0.763526	-0.424913
12	81101022	cg15166296	MYF6	N_Shore	TSS1500	8.51124e-05	0.934551	0.732535	0.202015
12	91572142	cg02442619	DCN;DCN;DCN;DCN;DCN;DCN	Open sea	1stExon;1stExon;OtherExon;1stExon;1stExon;OtherExon	0.000110044	0.238494	0.583723	-0.345228
12	91576441	cg04088433	DCN;DCN	Open sea	1stExon;5'UTR	0.00126985	0.222024	0.919415	-0.697392
12	96866424	cg11528069		Open sea	Intergenic	8.51124e-05	0.131171	0.877053	-0.745882
12	100658609	cg25619136	DEPDC4	N_Shelf	Intron	0.00200891	0.594426	0.918415	-0.32399
12	100750899	cg21429394	SLC17A8;SLC17A8;SLC17A8;SLC17A8	Open sea	1stExon;5'UTR;1stExon;5'UTR	8.51124e-05	0.782997	0.353738	0.429258
12	102795843	cg23046919	IGF1;IGF1;IGF1	Open sea	3'UTR;3'UTR;3'UTR	0.000483548	0.676222	0.456518	0.219704
12	102873312	cg14240353	IGF1;IGF1;IGF1;IGF1	Open sea	Intron;Intron;Intron;TSS1500	0.00962181	0.789974	0.576783	0.213192
12	103342297	cg20681948		N_Shelf	Intergenic	0.00225942	0.776014	0.573304	0.202709
12	104173675	cg06004033	NT5DC3	Open sea	Intron	0.000296546	0.837359	0.626174	0.211185
12	104575241	cg10510259		Open sea	Intergenic	0.000223544	0.425995	0.817186	-0.391191
12	105626788	cg01650245	APPL2	N_Shelf	OtherBody	8.51124e-05	0.116812	0.885321	-0.768509
12	108605281	cg27195771	WSCD2	Open sea	Intron	0.00184425	0.664787	0.355582	0.309205
12	108991777	cg22836470	TMEM119;TMEM119	Open sea	5'UTR;1stExon	8.51124e-05	0.216912	0.668829	-0.451917
12	109035219	cg23816140		Open sea	Intergenic	8.51124e-05	0.234227	0.742023	-0.507796
12	109194620	cg25270574	SSH1;SSH1;SSH1	Open sea	OtherExon;OtherExon;OtherExon	0.000191854	0.684072	0.927155	-0.243083
12	110147383	cg25695568		N_Shelf	Intergenic	8.51124e-05	0.108609	0.882201	-0.773593
12	110399167	cg03538383	GIT2;GIT2;GIT2;GIT2;GIT2;GIT2	Open sea	OtherExon;OtherExon;OtherExon;OtherExon;OtherExon;OtherExon	8.51124e-05	0.180216	0.903308	-0.723092
12	110399253	cg17314160	GIT2;GIT2;GIT2;GIT2;GIT2;GIT2	Open sea	Intron;Intron;Intron;Intron;Intron;Intron	8.51124e-05	0.234976	0.961807	-0.726831
12	110399302	cg08573038	GIT2;GIT2;GIT2;GIT2;GIT2;GIT2	Open sea	Intron;Intron;Intron;Intron;Intron;Intron	8.51124e-05	0.255004	0.932448	-0.677444
12	111137054	cg03492136		Open sea	Intergenic	0.00321681	0.675222	0.950978	-0.275756
12	111758873	cg16235197	CUX2	S_Shore	Intron	8.92313e-05	0.286706	0.585345	-0.298639
12	113224098	cg19104032		Open sea	Intergenic	0.000954461	0.804259	0.594391	0.209869
12	113375896	cg25800166	OAS3	N_Shore	TSS1500	8.51124e-05	0.876381	0.672596	0.203785
12	113826879	cg02760555	PLBD2;PLBD2	Open sea	3'UTR;3'UTR	9.73754e-05	0.597008	0.867463	-0.270455
12	114328074	cg15962744	RBM19;RBM19;RBM19	Open sea	Intron;Intron;Intron	0.00169637	0.542788	0.915231	-0.372443
12	114337676	cg09788586	RBM19;RBM19;RBM19	Open sea	Intron;Intron;Intron	0.00747206	0.556033	0.909941	-0.353908
12	114337844	cg15008124	RBM19;RBM19;RBM19	Open sea	Intron;Intron;Intron	8.51124e-05	0.450049	0.928001	-0.477952
12	114337927	cg05738240	RBM19;RBM19;RBM19	Open sea	Intron;Intron;Intron	8.51124e-05	0.435458	0.915127	-0.479669
12	116977945	cg10811178		Open sea	Intergenic	8.51124e-05	0.111463	0.623761	-0.512298
12	117157450	cg04844692	C12orf49	Open sea	OtherBody	0.00686139	0.641155	0.931487	-0.290332
12	117580007	cg06597431		Open sea	Intergenic	0.0051405	0.694409	0.942601	-0.248193
12	117800240	cg21006686	NOS1	S_Shore	TSS1500	8.56471e-05	0.290182	0.674271	-0.384089
12	120130253	cg09414280	CIT	S_Shore	Intron	8.51124e-05	0.257962	0.964635	-0.706673
12	120130646	cg17066349	CIT	S_Shelf	Intron	0.000131243	0.251889	0.958489	-0.706599
12	121198406	cg23884120		Open sea	Intergenic	8.51124e-05	0.215211	0.952937	-0.737726
12	121198447	cg19468883		Open sea	Intergenic	8.51124e-05	0.158849	0.953979	-0.79513
12	122355599	cg05989984	PSMD9;WDR66	N_Shore	3'UTR;TSS1500	0.000107617	0.458664	0.953677	-0.495014
12	122468180	cg06287140	BCL7A;BCL7A	Open sea	Intron;OtherBody	0.000216654	0.37137	0.781761	-0.410392
12	122666575	cg04052606	LRRC43;LRRC43	N_Shore	5'UTR;TSS1500	0.00143855	0.643357	0.879911	-0.236553
12	122746838	cg13864663	VPS33A	N_Shelf	OtherBody	0.00123068	0.598674	0.922985	-0.324311
12	122794229	cg18240850	CLIP1;CLIP1	Open sea	Intron;OtherBody	8.51124e-05	0.343553	0.951492	-0.607939
12	123214864	cg17346246	GPR81	Open sea	1stExon	0.00148359	0.310046	0.835321	-0.525275
12	123215151	cg05290737	GPR81	Open sea	TSS200	8.51124e-05	0.173125	0.702983	-0.529858
12	123215308	cg19975916	GPR81	Open sea	TSS200	0.00611911	0.441688	0.827369	-0.38568
12	123340981	cg13649552	HIP1R	Open sea	OtherExon	0.0017434	0.558675	0.917542	-0.358867
12	123746176	cg22465824	CDK2AP1	Open sea	3'UTR	0.0010175	0.69351	0.924466	-0.230956
12	123753212	cg14844236	CDK2AP1	N_Shore	Intron	0.000410576	0.139003	0.366748	-0.227745
12	123945990	cg05214130	SNRNP35;SNRNP35;SNRNP35	S_Shelf	OtherBody;OtherBody;5'UTR	0.00184425	0.704688	0.950195	-0.245507
12	124922600	cg27141534	NCOR2;NCOR2	Open sea	Intron;Intron	0.00444501	0.469685	0.948222	-0.478537
12	124922641	cg05558539	NCOR2;NCOR2	Open sea	Intron;Intron	0.00148359	0.369747	0.894312	-0.524564
12	124922727	cg09132240	NCOR2;NCOR2	Open sea	Intron;Intron	0.000164821	0.502175	0.800649	-0.298474
12	124929991	cg03048372	NCOR2;NCOR2	Island	Intron;Intron	0.00123068	0.641776	0.976954	-0.335179
12	124930160	cg16878595	NCOR2;NCOR2	Island	Intron;Intron	0.00836871	0.718617	0.963143	-0.244527
12	125282480	cg14849578	SCARB1;SCARB1	Open sea	Intron;Intron	0.0010175	0.284714	0.780807	-0.496093
12	125282561	cg25283432	SCARB1;SCARB1	Open sea	Intron;Intron	0.00076234	0.593888	0.94332	-0.349432
12	125299563	cg19950933	SCARB1;SCARB1	Island	OtherExon;OtherExon	8.51124e-05	0.38437	0.910132	-0.525762
12	125299800	cg21558509	SCARB1;SCARB1	Island	Intron;Intron	8.51124e-05	0.149438	0.87278	-0.723342
12	125329150	cg18036143	SCARB1;SCARB1	Open sea	Intron;Intron	8.51124e-05	0.376841	0.821966	-0.445125
12	125333322	cg14846380	SCARB1;SCARB1	Open sea	Intron;Intron	0.00189713	0.610951	0.959787	-0.348835
12	125348871	cg27180443	SCARB1;SCARB1	S_Shore	TSS1500;TSS1500	0.000103425	0.405879	0.651358	-0.24548
12	125500511	cg07155331	BRI3BP	Open sea	OtherBody	0.00162045	0.734476	0.974401	-0.239925
12	125712827	cg01188146		Open sea	Intergenic	8.51124e-05	0.919021	0.676201	0.24282
12	128903403	cg17277820	TMEM132C	S_Shelf	Intron	0.00928516	0.663732	0.958216	-0.294483
12	129754307	cg03420866	TMEM132D	Open sea	OtherBody	0.0017434	0.662972	0.935993	-0.273022
12	130939700	cg22403469	RIMBP2	S_Shelf	Intron	0.0029456	0.668368	0.956351	-0.287982
12	130959214	cg10841138	RIMBP2	Open sea	Intron	0.000245344	0.376218	0.893016	-0.516798
12	130961949	cg26491818	RIMBP2	Open sea	Intron	0.000348773	0.481609	0.927378	-0.445769
12	130961986	cg22781714	RIMBP2	Open sea	Intron	0.000184638	0.351139	0.824537	-0.473398
12	131057342	cg11893127		Open sea	Intergenic	0.00361923	0.347364	0.719564	-0.3722
12	131402040	cg20213071		Open sea	Intergenic	0.000550916	0.626297	0.857155	-0.230858
12	131403068	cg08425508		Open sea	Intergenic	8.51124e-05	0.878011	0.65438	0.223631
12	131572242	cg26827033	GPR133	N_Shore	OtherBody	0.000112722	0.722355	0.942242	-0.219886
12	131701622	cg08195921		Open sea	Intergenic	0.000105446	0.411779	0.620202	-0.208423
12	131831940	cg02303068		Open sea	Intergenic	0.000607444	0.631337	0.931527	-0.300189
12	131831956	cg14851701		Open sea	Intergenic	8.51124e-05	0.289232	0.784316	-0.495084
12	131872163	cg15813011		Open sea	Intergenic	0.00891369	0.417818	0.855749	-0.43793
12	132284569	cg13074802		Island	Intergenic	8.51124e-05	0.322744	0.908955	-0.586211
12	132333341	cg19351838	MMP17	N_Shore	Intron	0.000237727	0.380801	0.604164	-0.223362
12	132835993	cg03402161	GALNT9	N_Shore	Intron	0.000115307	0.253049	0.586619	-0.33357
12	132864833	cg08351464	GALNT9	N_Shore	Intron	0.000160001	0.160497	0.499468	-0.338971
12	132865713	cg01302436	GALNT9	S_Shore	Intron	0.000714685	0.433312	0.737726	-0.304414
12	132885389	cg07180219	GALNT9	Island	Intron	0.00135192	0.210542	0.410815	-0.200273
12	132885472	cg26940807	GALNT9	Island	Intron	0.00666912	0.721291	0.965118	-0.243826
12	132891957	cg02598773	GALNT9	Open sea	Intron	8.51124e-05	0.356169	0.592404	-0.236234
12	132892133	cg04404310	GALNT9	Open sea	Intron	0.000287464	0.438922	0.966046	-0.527124
12	132895543	cg23513569	GALNT9	N_Shore	Intron	0.00219367	0.53073	0.758716	-0.227986
12	132896338	cg18540816	GALNT9	Island	Intron	0.00179281	0.513018	0.787834	-0.274816
12	132931179	cg16791797		S_Shore	Intergenic	0.00089553	0.430157	0.872415	-0.442258
12	132931412	cg24215525		S_Shore	Intergenic	0.000588166	0.385217	0.879319	-0.494102
12	132951095	cg26256126		Open sea	Intergenic	0.0051405	0.452435	0.686032	-0.233597
12	133072859	cg24598712	FBRSL1	N_Shore	Intron	0.000306201	0.487689	0.818441	-0.330752
12	133076687	cg23460285	FBRSL1	S_Shelf	Intron	0.00312421	0.595838	0.945522	-0.349683
12	133101587	cg19510206	FBRSL1	N_Shore	Intron	0.00261574	0.722738	0.965662	-0.242925
12	133133902	cg14197892	FBRSL1	N_Shore	Intron	8.51124e-05	0.475565	0.920891	-0.445326
12	133161320	cg17432598	FBRSL1	N_Shore	3'UTR	0.00139462	0.584345	0.848406	-0.26406
12	133169459	cg16844704		S_Shore	Intergenic	0.00200891	0.713353	0.95942	-0.246066
12	133173041	cg02633723		S_Shelf	Intergenic	8.51124e-05	0.554059	0.923966	-0.369908
12	133177700	cg11651209		N_Shore	Intergenic	8.51124e-05	0.142885	0.379095	-0.23621
12	133179338	cg06259612		N_Shore	Intergenic	0.00157474	0.546596	0.87937	-0.332775
12	133294524	cg00648582	PGAM5;PGAM5;PGAM5	Island	OtherBody;Intron;Intron	0.00149166	0.7697	0.983741	-0.214041
12	133434316	cg14196195	CHFR;CHFR;CHFR;CHFR;CHFR	S_Shelf	Intron;Intron;OtherBody;Intron;Intron	0.00042414	0.732922	0.940535	-0.207613
13	20975917	cg07601148		Open sea	Intergenic	8.51124e-05	0.104513	0.83648	-0.731967
13	20978042	cg14616881	CRYL1	Open sea	3'UTR	0.000738393	0.615922	0.961724	-0.345802
13	21713913	cg23082003	SAP18	N_Shore	TSS1500	0.00169637	0.316409	0.857707	-0.541298
13	25691600	cg13733630		Open sea	Intergenic	8.51124e-05	0.266548	0.828572	-0.562024
13	26852712	cg12606391	CDK8	Open sea	Intron	8.51124e-05	0.631158	0.94444	-0.313282
13	30692581	cg08631887		S_Shelf	Intergenic	8.51124e-05	0.164649	0.96452	-0.799871
13	31506685	cg16290689	C13orf26	Open sea	TSS200	0.000812813	0.829717	0.581787	0.24793
13	31506687	cg02247178	C13orf26	Open sea	TSS200	8.51124e-05	0.942652	0.663395	0.279256
13	31506710	cg10923408	C13orf26	Open sea	TSS200	0.000230497	0.869285	0.570346	0.298939
13	32575905	cg22593432		Open sea	Intergenic	8.51124e-05	0.940735	0.729205	0.211529
13	35517634	cg19529471	NBEA	Open sea	Intron	0.00143855	0.627681	0.39369	0.233991
13	46286964	cg05187700	SPERT	N_Shore	OtherBody	8.51124e-05	0.254173	0.876336	-0.622163
13	49595616	cg12159213	FNDC3A	Open sea	Intron	8.51124e-05	0.171595	0.942426	-0.770831
13	50356916	cg22587509	KPNA3	Open sea	Intron	0.000186115	0.598254	0.900145	-0.301891
13	51252348	cg26121810		Open sea	Intergenic	0.000191854	0.50699	0.844495	-0.337506
13	52157705	cg16185666	WDFY2	N_Shore	TSS1500	0.0034137	0.279079	0.548248	-0.269169
13	52507913	cg15567853	ATP7B;ATP7B	Open sea	3'UTR;3'UTR	8.51124e-05	0.578514	0.891507	-0.312993
13	52766123	cg16201899	THSD1P	N_Shelf	OtherBody	0.00108386	0.439662	0.678426	-0.238765
13	53174818	cg02158880		S_Shore	Intergenic	0.00144603	0.519051	0.743016	-0.223965
13	53454712	cg08544712		Open sea	Intergenic	8.51124e-05	0.101918	0.868904	-0.766987
13	59606926	cg09671187		Open sea	Intergenic	0.00148359	0.420068	0.806887	-0.386819
13	97874279	cg17188384	MBNL2;MBNL2	Open sea	TSS1500;TSS1500	8.51124e-05	0.199922	0.544	-0.344078
13	101185965	cg13776095	A2LD1;A2LD1	S_Shore	5'UTR;1stExon	8.51124e-05	0.338278	0.843442	-0.505163
13	101186107	cg01723761	A2LD1	S_Shore	TSS200	0.000169872	0.328863	0.688507	-0.359644
13	101186537	cg18100153	A2LD1	S_Shore	TSS1500	8.80682e-05	0.540745	0.798042	-0.257297
13	101187390	cg25710107	A2LD1	S_Shelf	TSS1500	8.51124e-05	0.242218	0.939781	-0.697562
13	107166110	cg25634175	EFNB2	Open sea	Intron	8.51124e-05	0.936245	0.732867	0.203378
13	109248503	cg18946226	MYO16;MYO16	Open sea	5'UTR;1stExon	0.00189713	0.43592	0.666166	-0.230245
13	111109651	cg07980027	COL4A2	Island	Intron	8.92313e-05	0.325139	0.651857	-0.326718
13	111123159	cg02577394	COL4A2	Open sea	Intron	8.80682e-05	0.473691	0.852987	-0.379296
13	111164546	cg23119039	COL4A2	Island	3'UTR	0.00115562	0.700184	0.923294	-0.223109
13	111281144	cg25709335	CARKD	S_Shelf	OtherBody	8.51124e-05	0.576832	0.899441	-0.322609
13	111295081	cg10020546	CARS2	S_Shore	OtherBody	0.000175123	0.554063	0.816505	-0.262442
13	111297400	cg03734594	CARS2	N_Shelf	OtherBody	8.51124e-05	0.203723	0.422476	-0.218753
13	111340250	cg07402261	CARS2	Open sea	OtherBody	0.0034137	0.643986	0.852967	-0.208981
13	111869129	cg10380312	ARHGEF7;ARHGEF7;ARHGEF7;ARHGEF7;ARHGEF7	Open sea	Intron;5'UTR;5'UTR;Intron;OtherBody	0.000112722	0.521841	0.8344	-0.312559
13	111880998	cg21980364	ARHGEF7;ARHGEF7;ARHGEF7;ARHGEF7;ARHGEF7	Open sea	Intron;Intron;Intron;Intron;OtherBody	0.000163532	0.615199	0.979557	-0.364358
13	111975407	cg20474972	C13orf16	N_Shelf	OtherBody	0.00726286	0.492137	0.870705	-0.378567
13	112171862	cg15400367		N_Shore	Intergenic	8.51124e-05	0.394319	0.780631	-0.386312
13	112211105	cg04574826		N_Shore	Intergenic	0.00066982	0.698752	0.944078	-0.245326
13	112211299	cg11554975		N_Shore	Intergenic	0.000138814	0.514043	0.849952	-0.335909
13	112240754	cg12593431		S_Shore	Intergenic	0.00162612	0.594943	0.832515	-0.237572
13	112241077	cg10483660		S_Shelf	Intergenic	0.00189713	0.453136	0.852703	-0.399567
13	112335939	cg20695203		Open sea	Intergenic	0.000118102	0.865858	0.629101	0.236756
13	112612375	cg01125141		S_Shore	Intergenic	8.51124e-05	0.356688	0.898695	-0.542008
13	112837161	cg18467922		Open sea	Intergenic	8.51124e-05	0.40274	0.856704	-0.453964
13	112838152	cg11408480		Open sea	Intergenic	8.51124e-05	0.415907	0.923846	-0.507939
13	112838934	cg10167512		Open sea	Intergenic	8.51124e-05	0.204134	0.552881	-0.348747
13	112858755	cg17919152		Open sea	Intergenic	8.51124e-05	0.0581984	0.745689	-0.687491
13	112874850	cg23524354		Open sea	Intergenic	0.000101306	0.266188	0.739938	-0.47375
13	112874879	cg08772949		Open sea	Intergenic	8.51124e-05	0.342655	0.807239	-0.464584
13	112908629	cg01242698		Open sea	Intergenic	0.000121113	0.333733	0.692965	-0.359233
13	112979998	cg20620751		Open sea	Intergenic	0.000151014	0.31391	0.581202	-0.267292
13	112986635	cg15627136		S_Shore	Intergenic	0.00739716	0.773074	0.570853	0.202221
13	113049747	cg19002027	C13orf28	Open sea	OtherBody	0.00179281	0.483643	0.748294	-0.264651
13	113108940	cg22432041		S_Shore	Intergenic	0.000648176	0.683529	0.976646	-0.293117
13	113257158	cg24993607		N_Shelf	Intergenic	0.000175123	0.468439	0.906777	-0.438338
13	113538045	cg19963178	ATP11A;ATP11A	S_Shore	3'UTR;3'UTR	0.000103425	0.649916	0.911803	-0.261888
13	113553500	cg18676054		S_Shore	Intergenic	0.00169637	0.334786	0.897712	-0.562926
13	113553559	cg00349925		S_Shore	Intergenic	0.00162045	0.323553	0.889002	-0.565449
13	113706662	cg01015245	MCF2L;MCF2L	S_Shore	Intron;OtherBody	8.51124e-05	0.407664	0.736486	-0.328822
13	113707517	cg21942572	MCF2L;MCF2L	S_Shore	Intron;OtherBody	0.000648176	0.472918	0.704031	-0.231113
13	113753244	cg15893779		S_Shore	Intergenic	8.51124e-05	0.286086	0.845139	-0.559053
13	113826554	cg02898500	PROZ	Open sea	3'UTR	8.51124e-05	0.575225	0.97341	-0.398184
13	114004106	cg15828353	GRTP1	Open sea	OtherBody	0.00165199	0.404196	0.807399	-0.403203
13	114071708	cg01176949		S_Shelf	Intergenic	8.51124e-05	0.0843847	0.513229	-0.428844
13	114071944	cg12418762		S_Shelf	Intergenic	0.000839662	0.312014	0.859755	-0.547741
13	114074465	cg05387119		Open sea	Intergenic	8.51124e-05	0.316272	0.877739	-0.561467
13	114075643	cg19445097		Open sea	Intergenic	0.00747206	0.420361	0.737596	-0.317235
13	114076387	cg06864391	ADPRHL1	Open sea	3'UTR	0.000648176	0.23386	0.961712	-0.727852
13	114077033	cg16322397	ADPRHL1;ADPRHL1	Open sea	3'UTR;3'UTR	0.00303383	0.536643	0.885332	-0.34869
13	114088044	cg08112879	ADPRHL1;ADPRHL1	S_Shelf	OtherBody;OtherBody	0.000105446	0.505277	0.894639	-0.389362
13	114088166	cg04079883	ADPRHL1;ADPRHL1	S_Shelf	OtherBody;OtherBody	0.00271864	0.71515	0.954055	-0.238905
13	114092131	cg20619751	ADPRHL1;ADPRHL1	N_Shelf	OtherBody;OtherBody	0.00312421	0.567188	0.817172	-0.249984
13	114280854	cg14759482	TFDP1;TFDP1	S_Shore	OtherBody;Intron	0.000151014	0.555012	0.880956	-0.325944
13	114281006	cg21258259	TFDP1;TFDP1	S_Shore	OtherBody;Intron	8.92313e-05	0.722991	0.944793	-0.221802
13	114764489	cg03343631	RASA3	Island	Intron	0.00135192	0.661426	0.950806	-0.289381
13	114823756	cg14703784	RASA3	Open sea	Intron	0.000812813	0.668004	0.962062	-0.294058
13	114830255	cg03399609	RASA3	Open sea	Intron	8.51124e-05	0.919352	0.718386	0.200966
13	114874494	cg10982460	RASA3	N_Shore	Intron	8.51124e-05	0.352714	0.697383	-0.344669
13	114875001	cg22631818	RASA3	N_Shore	Intron	0.00232632	0.572971	0.805875	-0.232904
13	114911570	cg15123572		N_Shore	Intergenic	8.51124e-05	0.275869	0.949476	-0.673607
13	114911579	cg22792048		N_Shore	Intergenic	0.000954461	0.429999	0.965896	-0.535897
13	114911741	cg24110404		N_Shore	Intergenic	8.51124e-05	0.200889	0.946144	-0.745255
14	20937107	cg07567326	PNP	Open sea	TSS1500	9.37723e-05	0.54929	0.939764	-0.390474
14	21494161	cg18081258	NDRG2;NDRG2;NDRG2;NDRG2;NDRG2;NDRG2;NDRG2;NDRG2	Island	TSS1500;TSS1500;TSS1500;TSS1500;TSS1500;TSS1500;TSS1500;TSS1500	8.51124e-05	0.0825633	0.421645	-0.339082
14	21905945	cg10775991	CHD8	Open sea	TSS1500	0.00157474	0.782914	0.534375	0.248539
14	22309073	cg04277125		Open sea	Intergenic	0.00165754	0.690468	0.335785	0.354684
14	23315189	cg26433554	MMP14	Island	OtherExon	0.00285872	0.627908	0.870681	-0.242773
14	23316339	cg18207699	MMP14	S_Shore	3'UTR	0.00910099	0.593564	0.839488	-0.245925
14	23352029	cg06864079	REM2	N_Shelf	TSS1500	0.00431833	0.648846	0.859582	-0.210736
14	24048555	cg06536578	JPH4;JPH4	S_Shore	TSS1500;TSS1500	0.000738393	0.463716	0.925378	-0.461662
14	24909125	cg23383149	SDR39U1;KHNYN	N_Shelf	3'UTR;3'UTR	0.00165199	0.265188	0.842911	-0.577724
14	32363503	cg12816876		Open sea	Intergenic	0.000438268	0.135102	0.424759	-0.289657
14	35872393	cg04545963	NFKBIA	N_Shore	OtherBody	0.000127563	0.16715	0.397012	-0.229862
14	53257343	cg05225684	GNPNAT1	N_Shore	5'UTR	0.00020374	0.167144	0.425257	-0.258113
14	55740496	cg07085167	FBXO34;FBXO34	S_Shore	5'UTR;5'UTR	8.51124e-05	0.126058	0.944583	-0.818525
14	56072740	cg11820270	KTN1;KTN1;KTN1;KTN1	Open sea	5'UTR;5'UTR;5'UTR;5'UTR	0.00062764	0.555706	0.831086	-0.27538
14	58663626	cg16029623		N_Shelf	Intergenic	0.00331402	0.318815	0.749008	-0.430192
14	59223051	cg02899011		Open sea	Intergenic	0.00747206	0.463679	0.893018	-0.429338
14	69377332	cg12194055	ACTN1;ACTN1;ACTN1	Open sea	Intron;Intron;Intron	8.51124e-05	0.198488	0.833566	-0.635078
14	69676294	cg13657083	EXD2	Open sea	TSS200	0.00152946	0.326808	0.888582	-0.561774
14	69952003	cg10376476	FLJ44817	S_Shore	Intron	0.00577608	0.159268	0.360201	-0.200933
14	70077930	cg06934523	KIAA0247	N_Shore	TSS1500	8.51124e-05	0.0576837	0.326595	-0.268911
14	70235157	cg01101058	SFRS5;SFRS5;LOC100289511	S_Shore	Intron;Intron;TSS1500	0.00303383	0.495084	0.721012	-0.225929
14	71994749	cg19815803	SIPA1L1	Open sea	TSS1500	0.000714685	0.53752	0.891772	-0.354252
14	72219589	cg13762464		Open sea	Intergenic	8.51124e-05	0.352048	0.735035	-0.382987
14	73020007	cg02132051	RGS6	Open sea	Intron	0.00277518	0.399645	0.893033	-0.493388
14	74185398	cg23263802	C14orf43;C14orf43	N_Shore	3'UTR;3'UTR	8.51124e-05	0.408702	0.741073	-0.33237
14	74880654	cg27126743	TMEM90A	Open sea	5'UTR	8.51124e-05	0.159011	0.822543	-0.663532
14	75388105	cg09133026	RPS6KL1	N_Shore	OtherBody	8.62598e-05	0.463669	0.844845	-0.381176
14	75447512	cg10397819		Island	Intergenic	8.51124e-05	0.314301	0.715414	-0.401113
14	75517639	cg09304272	MLH3;MLH3	N_Shore	5'UTR;5'UTR	0.00705989	0.244496	0.0394298	0.205067
14	88655985	cg19453093	KCNK10;KCNK10;KCNK10	Open sea	OtherBody;OtherBody;OtherBody	8.51124e-05	0.0523513	0.53635	-0.483999
14	88791298	cg02883668	KCNK10	N_Shore	OtherBody	0.00989428	0.647234	0.412753	0.234481
14	89259748	cg12102016	EML5	S_Shore	TSS1500	0.00395255	0.516315	0.793643	-0.277328
14	90452965	cg15363996	TDP1;TDP1	Open sea	Intron;Intron	0.000410576	0.22073	0.887982	-0.667252
14	91283255	cg11143148	TTC7B	S_Shore	TSS1500	0.000463616	0.259543	0.49484	-0.235297
14	93388880	cg01901466	CHGA	N_Shore	TSS1500	0.00010069	0.925672	0.71923	0.206442
14	93813777	cg00008493	COX8C;KIAA1409	Island	OtherBody;5'UTR	0.00162045	0.595591	0.961308	-0.365717
14	94291526	cg24044707		Open sea	Intergenic	0.00200891	0.181038	0.391082	-0.210044
14	94642235	cg07126183	PPP4R4;PPP4R4	S_Shore	OtherBody;OtherBody	0.000155308	0.100261	0.32177	-0.221509
14	95077557	cg16507522	SERPINA3	Open sea	TSS1500	0.00131019	0.640031	0.860008	-0.219977
14	95403054	cg04201675		Open sea	Intergenic	0.00195166	0.443918	0.837078	-0.393161
14	95403143	cg07088950		Open sea	Intergenic	0.00162045	0.567404	0.926372	-0.358968
14	95875792	cg10145926	C14orf139	Open sea	OtherBody	8.51124e-05	0.138761	0.891207	-0.752446
14	95876455	cg18734330	C14orf139	Open sea	TSS200	0.00025314	0.312047	0.919501	-0.607455
14	96749818	cg01050076	ATG2B	Open sea	3'UTR	0.000499564	0.318148	0.892059	-0.573911
14	96750514	cg16245111	ATG2B	Open sea	3'UTR	0.000216654	0.322922	0.958445	-0.635523
14	96750522	cg07054904	ATG2B	Open sea	3'UTR	0.00062764	0.339945	0.972504	-0.632559
14	96750614	cg10196001	ATG2B	Open sea	3'UTR	0.000202485	0.489838	0.984568	-0.49473
14	100046494	cg23149072	CCDC85C	Open sea	Intron	0.00219367	0.566112	0.835748	-0.269637
14	100798844	cg04415736		S_Shelf	Intergenic	0.00206854	0.533997	0.872865	-0.338867
14	101532886	cg16695570	MIR656	S_Shore	TSS200	0.0029456	0.642891	0.881765	-0.238874
14	102452473	cg18905039	DYNC1H1	Open sea	OtherExon	8.80682e-05	0.574689	0.909556	-0.334866
14	102990211	cg05150608		Open sea	Intergenic	0.00033753	0.800344	0.554684	0.24566
14	103599204	cg08301307	TNFAIP2	Open sea	OtherExon	0.000164821	0.496889	0.903321	-0.406432
14	104171313	cg02194129	XRCC3;XRCC3;XRCC3	Open sea	Intron;Intron;Intron	0.00269362	0.456006	0.743248	-0.287242
14	104570754	cg04723297	ASPG	S_Shore	OtherExon	0.00152946	0.731623	0.943695	-0.212072
14	104585948	cg07456081		S_Shore	Intergenic	0.000812813	0.0778681	0.325106	-0.247238
14	104618441	cg12182408	KIF26A	N_Shelf	OtherExon	9.37723e-05	0.551654	0.846758	-0.295104
14	104621601	cg21119293	KIF26A	N_Shore	Intron	0.00157474	0.478137	0.826789	-0.348652
14	104668827	cg18480974		Open sea	Intergenic	8.51124e-05	0.345402	0.718576	-0.373174
14	104733813	cg15443378		Open sea	Intergenic	0.00277518	0.677578	0.931869	-0.254291
14	104768421	cg20512669		Open sea	Intergenic	0.000127563	0.523115	0.813989	-0.290874
14	105154557	cg10797387	INF2;INF2;INF2	N_Shore	TSS1500;TSS1500;TSS1500	8.51124e-05	0.0755485	0.287519	-0.21197
14	105209604	cg24114545	ADSSL1;ADSSL1	Open sea	OtherBody;OtherBody	0.000101306	0.544874	0.889968	-0.345095
14	105236538	cg13986355	AKT1;AKT1;AKT1	N_Shelf	3'UTR;3'UTR;3'UTR	8.51124e-05	0.359904	0.705875	-0.345971
14	105251188	cg04820159	AKT1;AKT1;AKT1	N_Shore	Intron;Intron;Intron	0.0034137	0.510164	0.893128	-0.382964
14	105268590	cg14163691	ZBTB42	Island	OtherExon	8.51124e-05	0.577412	0.926817	-0.349405
14	105268604	cg02814525	ZBTB42	Island	OtherExon	0.00225942	0.512302	0.832612	-0.32031
14	105287983	cg23908015	MGC23270	Open sea	OtherBody	0.000180395	0.399293	0.825675	-0.426382
14	105349455	cg24765648	KIAA0284;KIAA0284	N_Shore	OtherExon;OtherExon	0.00395255	0.635206	0.875288	-0.240082
14	105499706	cg14270590		N_Shore	Intergenic	0.00813698	0.32947	0.127798	0.201672
14	105648024	cg21435394	NUDT14	S_Shore	TSS1500	8.51124e-05	0.0304943	0.292266	-0.261772
14	105648224	cg10872774	NUDT14	S_Shore	TSS1500	8.51124e-05	0.634721	0.935855	-0.301134
14	105747951	cg04326540	BRF1	Open sea	Intron	0.000648176	0.618805	0.936546	-0.317741
14	105802918	cg01052428	PACS2;PACS2	Open sea	Intron;Intron	8.51124e-05	0.344868	0.810415	-0.465547
14	105830309	cg21569854	PACS2;PACS2	N_Shore	Intron;Intron	9.73754e-05	0.286166	0.883768	-0.597602
14	105830509	cg10967532	PACS2;PACS2	N_Shore	Intron;Intron	8.51124e-05	0.0866534	0.344558	-0.257904
14	105915004	cg16123211	MTA1	N_Shore	Intron	0.00225942	0.567259	0.803995	-0.236736
14	105923665	cg14377923	MTA1	Open sea	Intron	0.00206854	0.517048	0.805458	-0.28841
14	105936599	cg10740573	MTA1	S_Shore	3'UTR	0.000245344	0.491431	0.953393	-0.461962
14	105936715	cg08141142	MTA1	S_Shore	3'UTR	0.000131243	0.560535	0.979032	-0.418497
14	105938447	cg19509076		N_Shore	Intergenic	0.000812813	0.57365	0.802513	-0.228863
14	105996254	cg08859352	TMEM121	Island	3'UTR	0.000124172	0.13243	0.388824	-0.256394
14	105996513	cg23356831	TMEM121	S_Shore	3'UTR	0.000110044	0.0780092	0.330432	-0.252423
14	106089857	cg22911113		Open sea	Intergenic	8.51124e-05	0.196679	0.70622	-0.509541
14	106235736	cg04119833		Island	Intergenic	8.51124e-05	0.283061	0.817736	-0.534675
14	106444683	cg21500063		Open sea	Intergenic	8.51124e-05	0.387114	0.59828	-0.211165
14	106746240	cg11065408		S_Shelf	Intergenic	0.00062764	0.64682	0.847723	-0.200903
15	20563473	cg02458602		N_Shore	Intergenic	8.51124e-05	0.372113	0.792412	-0.420299
15	22467326	cg26554302		Open sea	Intergenic	8.51124e-05	0.253058	0.632499	-0.379441
15	23892770	cg14432018	MAGEL2	Open sea	1stExon	0.0051405	0.430585	0.647121	-0.216536
15	27210290	cg07431522		N_Shelf	Intergenic	8.51124e-05	0.872181	0.630964	0.241218
15	29213858	cg12044210	APBA2;APBA2;APBA2;APBA2	Open sea	5'UTR;1stExon;1stExon;5'UTR	0.00184425	0.340216	0.827442	-0.487227
15	29442040	cg13832135	FAM189A1	Open sea	Intron	8.51124e-05	0.950467	0.747671	0.202796
15	31452014	cg16900671		Open sea	Intergenic	0.00383807	0.67299	0.876534	-0.203544
15	31597352	cg24448171		Open sea	Intergenic	0.00577608	0.642576	0.880482	-0.237906
15	31599090	cg21702011		Open sea	Intergenic	8.51124e-05	0.234042	0.524098	-0.290056
15	31749573	cg14592638		S_Shelf	Intergenic	0.00372698	0.626199	0.898388	-0.27219
15	36650033	cg03796381		Open sea	Intergenic	8.51124e-05	0.0850051	0.342678	-0.257673
15	39317391	cg19607474		Open sea	Intergenic	0.00406489	0.246627	0.858983	-0.612356
15	40080369	cg14208041		Open sea	Intergenic	8.51124e-05	0.102433	0.798592	-0.696158
15	40660718	cg13931752	DISP2	Island	OtherBody	0.00165199	0.409618	0.629565	-0.219946
15	42193157	cg12045511	EHD4	Island	OtherBody	0.0034137	0.536778	0.927815	-0.391037
15	42695858	cg22054740	CAPN3;CAPN3;CAPN3;CAPN3;CAPN3;CAPN3;CAPN3;CAPN3;CAPN3	Open sea	OtherBody;OtherBody;OtherBody;Intron;TSS1500;OtherBody;TSS1500;OtherBody;OtherBody	0.0051405	0.753886	0.956393	-0.202507
15	44092488	cg02394812	SERINC4;C15orf63	N_Shore	TSS1500;TSS200	0.00162045	0.596015	0.858987	-0.262971
15	45476975	cg25801113	SHF	N_Shelf	OtherBody	0.000812813	0.37685	0.736719	-0.359869
15	45479462	cg21244086	SHF	N_Shore	OtherBody	0.000410576	0.164671	0.400807	-0.236136
15	45671195	cg15744692	LOC145663;GATM	S_Shore	OtherBody;TSS1500	8.51124e-05	0.0781763	0.361303	-0.283127
15	52033455	cg24325275	LYSMD2	S_Shelf	5'UTR	8.51124e-05	0.0931011	0.608956	-0.515855
15	52201614	cg08687995	TMOD3	Open sea	3'UTR	8.51124e-05	0.629255	0.96848	-0.339225
15	53852614	cg00464796	WDR72	Open sea	OtherBody	0.00206854	0.566521	0.909577	-0.343055
15	55968637	cg12930422	PRTG	Open sea	OtherBody	0.00153404	0.624455	0.963531	-0.339076
15	56091621	cg08344524		Open sea	Intergenic	0.00219367	0.517027	0.315109	0.201918
15	57617681	cg04305374		N_Shore	Intergenic	0.00325194	0.650643	0.8598	-0.209158
15	57818971	cg08124461	CGNL1	Open sea	OtherBody	0.0034137	0.68666	0.89866	-0.212001
15	59713427	cg25273520		Open sea	Intergenic	9.05831e-05	0.930538	0.727932	0.202606
15	60769981	cg03960681	NARG2;NARG2	N_Shore	5'UTR;Intron	0.000550916	0.351337	0.898391	-0.547054
15	62358751	cg00456672	C2CD4A	N_Shore	TSS1500	0.00666912	0.6829	0.477899	0.205001
15	65625267	cg00290340	IGDCC3	Open sea	Intron	0.00361923	0.611938	0.834766	-0.222829
15	66549307	cg21904329		S_Shelf	Intergenic	8.51124e-05	0.92312	0.713999	0.209121
15	69860750	cg14560670	LOC145837	Open sea	OtherBody	0.000107617	0.796166	0.484737	0.311429
15	70546741	cg13224427		Open sea	Intergenic	0.00066982	0.286177	0.91231	-0.626132
15	73072692	cg04002203	ADPGK;ADPGK;ADPGK	N_Shelf	OtherBody;OtherBody;Intron	0.00261574	0.363025	0.772961	-0.409936
15	73076851	cg11781976	ADPGK;ADPGK;ADPGK	S_Shore	TSS1500;TSS1500;TSS1500	0.00232632	0.301873	0.0506909	0.251182
15	74218780	cg14435807	LOXL1	Island	TSS200	0.000691876	0.0834315	0.298348	-0.214916
15	74284008	cg18306747	STOML1	N_Shore	Intron	8.51124e-05	0.0360922	0.243717	-0.207624
15	75628863	cg10416071	COMMD4	S_Shore	Intron	0.000691876	0.222653	0.44581	-0.223157
15	76159937	cg04346683	UBE2Q2;UBE2Q2	Open sea	Intron;OtherBody	8.62598e-05	0.585897	0.113611	0.472286
15	79599853	cg23119487		N_Shelf	Intergenic	0.00989428	0.75421	0.538723	0.215487
15	80889593	cg00360077	ARNT2	Open sea	3'UTR	8.51124e-05	0.678323	0.96088	-0.282556
15	81596332	cg19620333	IL16;IL16	Open sea	OtherBody;Intron	8.51124e-05	0.293489	0.669581	-0.376091
15	81666512	cg13366470	TMC3	Open sea	TSS200	8.51124e-05	0.156873	0.911175	-0.754302
15	81666671	cg03398481	TMC3	Open sea	TSS1500	8.51124e-05	0.123025	0.945138	-0.822113
15	83477965	cg15558558	WHAMM	N_Shore	TSS200	0.000384395	0.198333	0.490547	-0.292213
15	85362883	cg20359888	ALPK3	S_Shelf	Intron	8.51124e-05	0.895848	0.615152	0.280695
15	86086674	cg11345955	AKAP13;AKAP13	Open sea	Intron;Intron	0.00189713	0.664316	0.896727	-0.232411
15	86133334	cg26675336	AKAP13;AKAP13	Open sea	Intron;Intron	0.00042414	0.242525	0.934598	-0.692073
15	90611340	cg08001256	ZNF710	Island	OtherBody	8.51124e-05	0.61201	0.927549	-0.315539
15	90744010	cg03835824	SEMA4B;SEMA4B	N_Shore	TSS1500;5'UTR	0.000410576	0.254607	0.504596	-0.249989
15	91670784	cg07342559	SV2B;SV2B	Open sea	5'UTR;5'UTR	0.00165199	0.798749	0.572192	0.226558
15	92555243	cg12034869	SLCO3A1;SLCO3A1	Open sea	Intron;Intron	8.51124e-05	0.0484289	0.29264	-0.244211
15	93127379	cg03847675		Open sea	Intergenic	0.00395255	0.329119	0.768218	-0.4391
15	93181182	cg14780990	FAM174B	Open sea	OtherBody	0.00027849	0.520413	0.841606	-0.321193
15	95870906	cg06704897		S_Shore	Intergenic	9.93013e-05	0.722356	0.468611	0.253745
15	99232208	cg24122407	IGF1R	Open sea	Intron	0.00139462	0.224415	0.909217	-0.684802
15	99278500	cg01244184	IGF1R	Open sea	Intron	0.000648176	0.490981	0.934228	-0.443247
15	99409957	cg11544420	IGF1R	Open sea	Intron	8.51124e-05	0.398909	0.604686	-0.205777
15	99603018	cg26839356		S_Shore	Intergenic	0.000648176	0.162346	0.37442	-0.212073
15	100941674	cg27358936	LASS3	Open sea	3'UTR	8.51124e-05	0.110289	0.747711	-0.637422
15	101383738	cg26449119		Open sea	Intergenic	8.71472e-05	0.873871	0.603246	0.270625
15	101609726	cg00299893	LRRK1	Open sea	3'UTR	0.00629795	0.601826	0.870033	-0.268206
15	102157577	cg20983577		Open sea	Intergenic	0.00383807	0.657341	0.881174	-0.223833
16	199414	cg06929449		Open sea	Intergenic	0.00628184	0.244004	0.46019	-0.216187
16	556146	cg01092250	RAB11FIP3;RAB11FIP3	N_Shelf	Intron;Intron	0.000437866	0.448864	0.721382	-0.272518
16	565493	cg27444899	RAB11FIP3;RAB11FIP3	Island	Intron;Intron	8.51124e-05	0.431186	0.961207	-0.530022
16	595690	cg03140557	SOLH	N_Shore	5'UTR	0.00152946	0.506959	0.828729	-0.32177
16	595794	cg09077332	SOLH	N_Shore	5'UTR	0.00143855	0.713875	0.932655	-0.21878
16	597434	cg04076387	SOLH	S_Shore	OtherExon	0.00115562	0.467629	0.824378	-0.356749
16	604802	cg26648579		Island	Intergenic	0.000648176	0.583237	0.840559	-0.257322
16	609103	cg09512406	C16orf11	N_Shore	TSS1500	0.00126985	0.592725	0.879478	-0.286753
16	609353	cg09303678	C16orf11	N_Shore	TSS1500	0.00139462	0.582869	0.936741	-0.353872
16	611177	cg24160381	C16orf11	Island	5'UTR	8.62598e-05	0.251099	0.520291	-0.269192
16	617420	cg03815552	NHLRC4	S_Shore	5'UTR	0.000261311	0.474058	0.757513	-0.283455
16	684607	cg07961104	C16orf13;C16orf13;C16orf13;C16orf13;C16orf13	Island	OtherExon;OtherExon;OtherBody;OtherExon;OtherExon	0.00321681	0.637183	0.862311	-0.225128
16	764420	cg26651775	METRN	N_Shore	TSS1500	8.56471e-05	0.41585	0.737952	-0.322102
16	766888	cg06320418	METRN	N_Shore	OtherBody	0.00184425	0.506385	0.874447	-0.368062
16	768068	cg10058850		S_Shore	Intergenic	0.0023441	0.456181	0.786185	-0.330005
16	783730	cg07243736	NARFL	N_Shore	OtherBody	0.000954461	0.713306	0.950574	-0.237267
16	832828	cg11470442	MSLNL	Island	OtherBody	0.00184425	0.491558	0.712741	-0.221183
16	832942	cg08581018	MSLNL	Island	TSS200	9.54382e-05	0.43704	0.719045	-0.282005
[truncated: 745 more rows]

## Sheet: S9-ZNF384_SpecDMCs
Table S9: Differentially methylated CpG sites that are unique for patients with a ZNF384 rearrangment (ZNF384-r)
*Chromosomal coordinate GRCh37/hg19
**Probe name identification
***Gene name based on UCSC
CHR	CpG Coordinate*	CpG ID**	Gene ID***	CpG Island relation	Gene region	FDR corrected p-value	Mean β-value (ZNF384-r)	Mean β-value (B-cell controls)	Delta Mean β-value
1	874896	cg03269716	SAMD11	N_Shore	Intron	0.0045555	0.391209	0.687581	-0.296371
1	877647	cg19724344	SAMD11	Island	Intron	0.000581918	0.385094	0.0615058	0.323588
1	917642	cg18439833	C1orf170	N_Shelf	TSS200	0.000808263	0.23963	0.481351	-0.241721
1	933987	cg26003967		Island	Intergenic	0.000571456	0.289072	0.0323522	0.25672
1	936346	cg27060622	HES4;HES4	Island	TSS1500;TSS1500	0.00237555	0.241563	0.0367127	0.204851
1	936610	cg15825501	HES4;HES4	Island	TSS1500;TSS1500	0.000571456	0.432507	0.17414	0.258367
1	936897	cg13468764	HES4;HES4	Island	TSS1500;TSS1500	0.000602011	0.355296	0.073676	0.28162
1	995932	cg18172484		S_Shore	Intergenic	0.000571456	0.692379	0.487291	0.205088
1	1136667	cg22696995		Island	Intergenic	0.000571456	0.255514	0.0183781	0.237136
1	1137117	cg06778273		Island	Intergenic	0.000833207	0.261011	0.0379496	0.223061
1	1297202	cg21165029		Open sea	Intergenic	0.00537122	0.73317	0.512548	0.220622
1	1397524	cg17282836	ATAD3C	S_Shore	Intron	0.000571456	0.385787	0.760119	-0.374331
1	1397837	cg10522845	ATAD3C	S_Shore	Intron	0.000571456	0.440389	0.775075	-0.334685
1	1566374	cg00262621	MMP23B	Island	TSS1500	0.00414763	0.512763	0.189343	0.32342
1	1566860	cg11648594	MMP23A;MMP23B	Island	TSS1500;TSS1500	0.000629794	0.54464	0.152385	0.392255
1	1851439	cg22536775	TMEM52	S_Shore	TSS1500	0.00159037	0.754385	0.475441	0.278945
1	1951356	cg00580652	GABRD	Island	Intron	0.00110493	0.371619	0.140425	0.231194
1	2020870	cg08732456	PRKCZ;PRKCZ	Open sea	Intron;5'UTR	0.00609584	0.615288	0.857678	-0.24239
1	2064216	cg04771433	PRKCZ;PRKCZ;PRKCZ	N_Shore	5'UTR;Intron;5'UTR	0.00649548	0.380402	0.127868	0.252534
1	2986362	cg08537652	PRDM16;PRDM16	Island	OtherBody;OtherBody	0.00914692	0.27218	0.018854	0.253326
1	2986366	cg15390554	PRDM16;PRDM16	Island	OtherBody;OtherBody	0.00730698	0.282529	0.00861637	0.273913
1	3104042	cg10696969	PRDM16;PRDM16	N_Shore	OtherBody;OtherBody	0.000571456	0.410938	0.724927	-0.313989
1	3634903	cg03760518	TP73;TP73;TP73;TP73	Island	Intron;Intron;Intron;Intron	0.000739937	0.747009	0.49326	0.253749
1	5328219	cg26538691		Open sea	Intergenic	0.00229717	0.448982	0.71482	-0.265838
1	6085799	cg01934408	KCNAB2;KCNAB2	N_Shore	TSS1500;TSS1500	0.000571456	0.0744242	0.279318	-0.204894
1	6165483	cg13839957	CHD5	Open sea	3'UTR	0.00271325	0.44724	0.671414	-0.224174
1	6197037	cg20817257	CHD5	Open sea	Intron	0.000571456	0.580878	0.820088	-0.23921
1	6241040	cg00282347	CHD5	Island	TSS1500	0.0042849	0.27624	0.040429	0.235811
1	6306270	cg02041944		Island	Intergenic	0.00121827	0.252924	0.0436076	0.209316
1	6479725	cg19195327	HES2	Island	OtherExon	0.00352686	0.276289	0.0589552	0.217334
1	6508592	cg15274864	ESPN	Island	Intron	0.00200845	0.276952	0.0602099	0.216742
1	6508954	cg25097074	ESPN	Island	OtherExon	0.00859581	0.267589	0.0131043	0.254485
1	6526325	cg03893150	TNFRSF25;PLEKHG5;TNFRSF25;PLEKHG5;PLEKHG5;TNFRSF25;PLEKHG5;TNFRSF25;PLEKHG5;TNFRSF25;TNFRSF25	S_Shore	TSS200;3'UTR;TSS200;3'UTR;3'UTR;TSS200;3'UTR;TSS200;3'UTR;TSS200;TSS200	0.000614791	0.253428	0.0437366	0.209691
1	6967037	cg26669159	CAMTA1	Open sea	Intron	0.00068676	0.691525	0.423756	0.267769
1	7318138	cg00292312	CAMTA1	Open sea	Intron	0.000662787	0.354272	0.634903	-0.280631
1	8334656	cg21544805		Open sea	Intergenic	0.000571456	0.917001	0.71361	0.203391
1	8378213	cg26316082		Island	Intergenic	0.00691948	0.256498	0.0234704	0.233028
1	9086914	cg00648005	SLC2A7	Open sea	TSS1500	0.000886776	0.425571	0.652381	-0.22681
1	9822623	cg09062198	CLSTN1;CLSTN1	Island	Intron;Intron	0.000699646	0.668176	0.972017	-0.30384
1	9885039	cg24691879	CLSTN1;CLSTN1	S_Shore	TSS1500;TSS1500	0.00486344	0.728905	0.339855	0.38905
1	9902439	cg04401067		Open sea	Intergenic	0.000571456	0.42312	0.887886	-0.464767
1	10532230	cg15452426	DFFA;DFFA	Island	Intron;OtherBody	0.000571456	0.24392	0.021181	0.222739
1	10590672	cg22515654	PEX14	Open sea	Intron	0.000571456	0.894347	0.582944	0.311403
1	10796823	cg15622917	CASZ1;CASZ1	Open sea	5'UTR;5'UTR	0.000571456	0.482767	0.811538	-0.328771
1	11538721	cg01785417	PTCHD2	Island	TSS1500	0.000571456	0.259053	0.0381601	0.220893
1	11539251	cg15658487	PTCHD2	Island	TSS200	0.000571456	0.251923	0.00508011	0.246843
1	11539599	cg09018444	PTCHD2	Island	5'UTR	0.000571456	0.287028	0.0302742	0.256754
1	11750857	cg21420090	MAD2L2;C1orf187	Island	5'UTR;TSS1500	0.000571456	0.266068	0.0210709	0.244997
1	11751079	cg25102735	MAD2L2;C1orf187	Island	5'UTR;TSS1500	0.00280515	0.309372	0.034489	0.274883
1	11797908	cg12046793	AGTRAP;AGTRAP;AGTRAP;AGTRAP;AGTRAP	S_Shore	Intron;Intron;OtherBody;Intron;Intron	0.000614791	0.923219	0.704641	0.218578
1	12009394	cg15603548	PLOD1	Open sea	Intron	0.000571456	0.645363	0.868348	-0.222986
1	12268883	cg11665613	TNFRSF1B	Open sea	3'UTR	0.000571456	0.638089	0.946335	-0.308246
1	12290640	cg11726754	VPS13D;VPS13D	N_Shore	5'UTR;5'UTR	0.000571456	0.273306	0.0207069	0.252599
1	13840712	cg22225207		S_Shore	Intergenic	0.00783504	0.374001	0.171982	0.202019
1	14382172	cg08548284		Open sea	Intergenic	0.00736689	0.569687	0.855783	-0.286096
1	15478848	cg24349832	TMEM51;TMEM51;C1orf126;TMEM51;TMEM51	N_Shore	TSS1500;TSS200;OtherBody;TSS200;TSS1500	0.00859581	0.10051	0.3043	-0.20379
1	15515211	cg00341297	TMEM51;TMEM51;TMEM51;TMEM51	Open sea	5'UTR;5'UTR;5'UTR;5'UTR	0.000571456	0.573343	0.813717	-0.240374
1	15911089	cg01540571	AGMAT	Island	OtherBody	0.000571456	0.313782	0.0209887	0.292793
1	16126356	cg02977790		Open sea	Intergenic	0.000573272	0.50716	0.773608	-0.266447
1	16400754	cg03466522	FAM131C	S_Shore	TSS1500	0.000680864	0.469601	0.734761	-0.26516
1	16495441	cg20312132		S_Shore	Intergenic	0.00175786	0.21343	0.543756	-0.330326
1	17020878	cg01395667	ESPNP	Island	OtherBody	0.00245565	0.85802	0.648044	0.209975
1	17572847	cg11213707		Open sea	Intergenic	0.000571456	0.292644	0.760302	-0.467658
1	17574559	cg08464855	PADI3	Open sea	TSS1500	0.000571456	0.608454	0.917578	-0.309124
1	17746340	cg01904812	RCC2;RCC2	Island	Intron;Intron	0.000571456	0.420466	0.688622	-0.268155
1	17865653	cg10115348	ARHGEF10L	N_Shore	TSS1500	0.000571456	0.930658	0.642703	0.287955
1	17956219	cg05699304	ARHGEF10L;ARHGEF10L	Open sea	Intron;OtherBody	0.000571456	0.608534	0.372312	0.236223
1	18659049	cg04237608	IGSF21	Open sea	OtherBody	0.00736689	0.288487	0.536835	-0.248348
1	18884374	cg03772253		Open sea	Intergenic	0.0059048	0.327832	0.0357462	0.292086
1	18884508	cg18560776		Open sea	Intergenic	0.00554111	0.329928	0.0617709	0.268157
1	18908098	cg10574377		Open sea	Intergenic	0.00148945	0.3678	0.0193704	0.34843
1	18958594	cg26433368	PAX7;PAX7;PAX7	Island	Intron;Intron;Intron	0.00117871	0.308413	0.0473803	0.261033
1	18967020	cg18217175	PAX7;PAX7;PAX7	N_Shore	Intron;Intron;Intron	0.00759593	0.446009	0.0538288	0.39218
1	18967508	cg06178299	PAX7;PAX7;PAX7	Island	Intron;Intron;Intron	0.00364327	0.447646	0.183828	0.263818
1	18969717	cg07221967	PAX7;PAX7;PAX7	Island	Intron;Intron;Intron	0.0030963	0.524492	0.0318568	0.492635
1	18970180	cg15685834	PAX7;PAX7;PAX7	Island	Intron;Intron;Intron	0.000784523	0.556119	0.0524412	0.503677
1	18971840	cg26907082	PAX7;PAX7;PAX7	Island	Intron;Intron;Intron	0.000571456	0.628918	0.219694	0.409224
1	18971872	cg08171206	PAX7;PAX7;PAX7	Island	Intron;Intron;Intron	0.000571456	0.65335	0.0516839	0.601666
1	18972430	cg04240109	PAX7;PAX7;PAX7	N_Shore	Intron;Intron;Intron	0.00100381	0.459177	0.093468	0.365709
1	18973183	cg12596040	PAX7;PAX7;PAX7	Island	Intron;Intron;Intron	0.000602011	0.457048	0.0615217	0.395527
1	18973203	cg04094653	PAX7;PAX7;PAX7	Island	Intron;Intron;Intron	0.000571456	0.65704	0.0522913	0.604749
1	19043598	cg08350288	PAX7;PAX7;PAX7	Island	Intron;Intron;Intron	0.000581918	0.271171	0.0503848	0.220787
1	19991237	cg22614355	HTR6	Island	TSS1500	0.000680864	0.462643	0.0235386	0.439104
1	20834508	cg05766761	MUL1	Island	1stExon	0.00114143	0.272494	0.0301797	0.242314
1	20834772	cg26824705	MUL1	Island	TSS200	0.000602011	0.305556	0.0733587	0.232197
1	22978660	cg10088685	C1QB	Open sea	TSS1500	0.00572009	0.579853	0.790492	-0.210639
1	23037116	cg00396230	EPHB2;EPHB2	Island	TSS1500;TSS1500	0.00736689	0.259464	0.0111348	0.248329
1	23751210	cg24451422	TCEA3;TCEA3	Island	1stExon;5'UTR	0.00200845	0.368253	0.0797771	0.288476
1	24194453	cg11415975	FUCA1	Island	1stExon	0.000575678	0.219085	0.015491	0.203594
1	24645802	cg12757705	GRHL3	N_Shelf	TSS200	0.00094351	0.289848	0.0303308	0.259518
1	24829245	cg17854320	RCAN3	Island	TSS200	0.000571456	0.333706	0.129252	0.204455
1	25255920	cg19590532	RUNX3;RUNX3	Island	Intron;Intron	0.000571456	0.269906	0.0687766	0.20113
1	25256705	cg19270505	RUNX3;RUNX3;RUNX3	Island	1stExon;Intron;5'UTR	0.000680864	0.272948	0.0234192	0.249529
1	25257029	cg22737001	RUNX3;RUNX3	Island	TSS1500;Intron	0.000784523	0.25368	0.0119302	0.24175
1	25257058	cg26421310	RUNX3;RUNX3	Island	TSS1500;Intron	0.000571456	0.406759	0.0316881	0.375071
1	26185386	cg02327719	C1orf135	N_Shore	OtherBody	0.000860266	0.700997	0.439986	0.261011
1	26735846	cg19924431	LIN28	N_Shore	TSS1500	0.000784523	0.312708	0.0462969	0.266411
1	26736064	cg10769253	LIN28	N_Shore	TSS1500	0.00237555	0.328942	0.0296189	0.299323
1	27188587	cg16549596	SFN	N_Shore	TSS1500	0.00100381	0.662455	0.8858	-0.223345
1	27337638	cg24312792	FAM46B	N_Shore	OtherBody	0.000571456	0.265795	0.630184	-0.364389
1	27676205	cg12748890	SYTL1	Island	OtherBody	0.000571456	0.941624	0.705029	0.236595
1	28968404	cg04021454	TAF12;TAF12	N_Shore	5'UTR;5'UTR	0.00736689	0.596717	0.908406	-0.31169
1	29447700	cg00553833	TMEM200B	Island	OtherExon	0.000571456	0.90883	0.700494	0.208335
1	30584396	cg06992147		Open sea	Intergenic	0.00114143	0.356994	0.0282892	0.328705
1	31381941	cg16104283	SDC3	Island	TSS1500	0.000680864	0.26946	0.0637127	0.205748
1	32237457	cg11980897		N_Shore	Intergenic	0.00181828	0.7955	0.559184	0.236317
1	32281722	cg02631286	SPOCD1	Open sea	TSS200	0.00207752	0.385961	0.121859	0.264102
1	32706022	cg06763823	MTMR9L	Island	OtherBody	0.00270078	0.326044	0.0190082	0.307035
1	33210830	cg25850629	KIAA1522	S_Shelf	OtherBody	0.000571456	0.163557	0.887392	-0.723836
1	33367304	cg17832212	TMEM54	S_Shore	TSS1500	0.00503608	0.302873	0.0886656	0.214207
1	34099118	cg21787078	CSMD2	Island	OtherBody	0.000571456	0.803158	0.596868	0.20629
1	36005826	cg15388210	KIAA0319L	Open sea	OtherBody	0.000571456	0.250216	0.785212	-0.534996
1	37467416	cg13052954	GRIK3	Open sea	Intron	0.000571456	0.109343	0.352623	-0.243281
1	37721104	cg13363982		Open sea	Intergenic	0.00114143	0.320434	0.0546841	0.26575
1	38231880	cg08737136	EPHA10;EPHA10	S_Shore	TSS1500;TSS1500	0.00164414	0.221884	0.0211183	0.200766
1	38604476	cg20144984		Open sea	Intergenic	0.000571456	0.504953	0.802494	-0.297541
1	39546656	cg00503866	MACF1	N_Shore	TSS1500	0.00472271	0.628458	0.241051	0.387407
1	39956722	cg09232440	BMP8A	Island	TSS1500	0.000571456	0.267524	0.0400186	0.227506
1	39956807	cg04923576	BMP8A	Island	TSS1500	0.00376399	0.247863	0.0366381	0.211225
1	39957206	cg16651196	BMP8A	Island	TSS200	0.00537122	0.236447	0.0240116	0.212436
1	39957307	cg02575697	BMP8A	Island	TSS200	0.0075582	0.204663	0.00396542	0.200697
1	39957393	cg03664992	BMP8A;BMP8A	Island	1stExon;5'UTR	0.00736689	0.27433	0.0483939	0.225937
1	40105304	cg05720261	HEYL;HEYL	Island	1stExon;5'UTR	0.000571456	0.529335	0.0395394	0.489795
1	40149432	cg13896192	HPCAL4	Island	Intron	0.000833207	0.812877	0.50678	0.306097
1	40157125	cg22827640	HPCAL4	Island	TSS200	0.000571456	0.320001	0.0153502	0.30465
1	40157436	cg21011110	HPCAL4	Island	TSS1500	0.000571456	0.312127	0.0800415	0.232085
1	40158076	cg02495604	HPCAL4	Island	TSS1500	0.00121827	0.297761	0.0864344	0.211327
1	40158708	cg06094482		S_Shore	Intergenic	0.000571456	0.895009	0.581652	0.313358
1	40204847	cg15726714	PPIE;PPIE;PPIE	S_Shore	5'UTR;Intron;OtherBody	0.00114143	0.225694	0.0150064	0.210688
1	40225745	cg05386320	BMP8B;PPIE	Open sea	3'UTR;OtherBody	0.00299675	0.550689	0.858433	-0.307744
1	40255440	cg03401114	BMP8B	S_Shore	TSS1500	0.000571456	0.883386	0.656965	0.226422
1	40368189	cg27650434	MYCL1;MYCL1;MYCL1	Island	TSS1500;TSS1500;TSS1500	0.00783504	0.346612	0.0592844	0.287327
1	41156988	cg10336144	NFYC;NFYC;NFYC;LOC100130557;NFYC;NFYC	N_Shore	TSS1500;TSS1500;TSS1500;OtherBody;TSS1500;TSS1500	0.00942835	0.374808	0.0582597	0.316549
1	43613173	cg07138491	FAM183A	N_Shore	TSS1500	0.00783504	0.386077	0.104828	0.281249
1	43880657	cg16572910		Open sea	Intergenic	0.00572009	0.290591	0.510562	-0.219972
[truncated: 3,381 more rows]

[truncated: 4 more sheets: S10-SubtypeSpecDMCs, S11-DUX4_DiffExprGene, S12-ZNF384_DiffExprGene, S13-Overlapp_DMG_DEG]
